# Supplementary material for: Comparative genomics of quinolone-resistant Escherichia coli from broilers and humans in Norway
Source: BMC Microbiol. 2024 Jul 6;24:248. doi: 10.1186/s12866-024-03412-3 (PMC11227169; doi:10.1186/s12866-024-03412-3)
Supplement: Supplementary file 2 — Supplementary Material 2 [file 12866_2024_3412_MOESM2_ESM.xlsx]

## Sheet: Title
Additional File 3.
Quast report of the 190 quinolone-resistant Eschericia coli genomes included.
Paper title:	Comparative genomics of quinolone-resistant Escherichia coli from broilers and humans in Norway

## Sheet: Table
Assembly	# contigs (>= 0 bp)	# contigs (>= 1000 bp)	# contigs (>= 5000 bp)	# contigs (>= 10000 bp)	# contigs (>= 25000 bp)	# contigs (>= 50000 bp)	Total length (>= 0 bp)	Total length (>= 1000 bp)	Total length (>= 5000 bp)	Total length (>= 10000 bp)	Total length (>= 25000 bp)	Total length (>= 50000 bp)	# contigs	Largest contig	Total length	Reference length	GC (%)	Reference GC (%)	N50	NG50	N75	NG75	L50	LG50	L75	LG75	# misassemblies	# misassembled contigs	Misassembled contigs length	# local misassemblies	# scaffold gap ext. mis.	# scaffold gap loc. mis.	# unaligned mis. contigs	# unaligned contigs	Unaligned length	Genome fraction (%)	Duplication ratio	# N's per 100 kbp	# mismatches per 100 kbp	# indels per 100 kbp	# genomic features	Largest alignment	Total aligned length	NA50	NGA50	NA75	NGA75	LA50	LGA50
10_2014_01_2366_CGTACTAG_TATCCTCT_pilon_spades	159	128	94	74	57	32	4831170	4811415	4719641	4565109	4283916	3416873	159	220167	4831170	4641652	50.77	50.79	92525	100055	41347	42605	18	17	37	34	61	38	2469778	59	0	2	11	21 + 62 part	606444	90.284	1.008	6.67	707.19	11.29	8388 + 295 part	172139	4214588	57824	58088	21111	25457	26	25
100_Q02_32_ACTCGCTA_TCTCTCCG_pilon_spades	60	48	37	34	29	25	5126378	5117475	5099345	5077717	5002677	4849464	60	411112	5126378	4641652	50.57	50.79	214214	234978	135992	152422	8	7	16	13	167	25	4758485	203	1	0	3	19 + 31 part	1275911	82.570	1.005	0.20	2542.00	30.01	7503 + 421 part	119921	3847213	29235	31327	331	9799	51	43
101_Q01_28_GGAGCTAC_CTCTCTAT_pilon_spades	62	50	41	38	35	25	4728928	4720647	4703908	4681376	4621826	4264635	62	459393	4728928	4641652	50.67	50.79	188560	188560	111904	112777	8	8	17	16	85	24	3885252	141	0	1	2	9 + 30 part	510762	90.555	1.004	2.30	1277.49	17.39	8336 + 247 part	200075	4211906	54617	55018	24085	29110	27	26
102_Q02_17_GGAGCTAC_TATCCTCT_pilon_spades	104	93	70	61	49	34	5067062	5058810	5006035	4945758	4744844	4178066	104	295739	5067062	4641652	50.64	50.79	119085	127098	66721	88871	15	13	28	24	81	38	3988211	143	1	1	5	26 + 55 part	851710	90.455	1.004	2.64	1266.80	17.46	8343 + 273 part	196611	4207953	47983	53896	17734	24511	30	26
103_Q02_41_GGAGCTAC_GTAAGGAG_pilon_spades	155	129	98	85	57	34	5405347	5386293	5314874	5216175	4750978	3919007	155	236913	5405347	4641652	50.48	50.79	86896	105877	47097	67863	18	14	37	28	106	49	4095768	183	0	1	5	38 + 86 part	1225643	89.504	1.006	2.00	2163.52	28.64	8153 + 348 part	189940	4173825	29147	34450	4527	15498	48	36
105_Q01_80_GGAGCTAC_AAGGAGTA_pilon_spades	145	116	94	78	57	40	5175360	5155487	5094749	4974312	4628677	4079403	145	266998	5175360	4641652	50.52	50.79	94742	96265	56800	67516	19	17	37	31	74	44	3708212	112	0	1	8	34 + 67 part	933608	90.935	1.005	2.09	1195.86	17.11	8397 + 320 part	161079	4234437	40849	47878	13647	23456	37	31
106_Q04_11_GGAGCTAC_CTAAGCCT_pilon_spades	67	52	39	36	31	24	5098835	5088226	5054194	5026600	4955811	4693088	67	594242	5098835	4641652	50.55	50.79	269626	282982	137080	154913	7	6	15	12	104	24	4611186	147	0	1	3	14 + 35 part	857809	90.973	1.004	3.79	1284.93	18.64	8380 + 281 part	226958	4237192	52675	55873	18023	29347	29	25
107_Q04_14_GGAGCTAC_CGTCTAAT_pilon_spades	111	95	73	67	51	36	5356024	5344011	5282567	5238872	4967530	4424237	111	461996	5356024	4641652	50.64	50.79	125686	129240	68007	89676	15	13	30	23	124	35	3967749	163	1	3	11	22 + 65 part	1220484	88.679	1.005	7.64	2139.37	27.19	8093 + 383 part	191463	4130592	29929	35826	3431	15024	50	39
108_Q02_31_GGAGCTAC_TCTCTCCG_pilon_spades	103	87	64	58	45	35	5257706	5246162	5188078	5146075	4943062	4585890	103	366186	5257706	4641652	50.71	50.79	142628	153796	74100	88559	12	10	25	19	124	29	3983412	162	1	2	10	25 + 59 part	1126902	88.498	1.006	5.50	2137.31	26.66	8068 + 384 part	191463	4123612	31234	37213	5183	15363	46	37
109_Q03_01_GCGTAGTA_CTCTCTAT_pilon_spades	118	102	71	64	46	31	5330529	5318854	5237185	5186292	4880892	4377179	118	338411	5330529	4641652	50.68	50.79	135983	153837	71015	92883	12	10	25	19	121	35	3994078	162	1	1	12	26 + 69 part	1181845	88.924	1.005	3.88	2144.60	27.33	8076 + 407 part	119722	4140800	30796	37213	4281	15989	47	37
11_2014_01_2773_CGTACTAG_GTAAGGAG_pilon_spades	90	78	60	58	45	30	4953564	4946126	4908273	4893878	4688739	4120745	90	460034	4953564	4641652	50.78	50.79	149607	164094	60308	67521	10	9	23	19	86	36	4037092	144	0	0	4	11 + 50 part	719448	90.927	1.003	0.00	1261.91	17.60	8365 + 267 part	226968	4229277	41758	52771	18026	24661	30	27
110_Q04_13_GCGTAGTA_TATCCTCT_pilon_spades	127	111	87	72	54	32	4917696	4906277	4865311	4755194	4455640	3647325	127	313568	4917696	4641652	50.70	50.79	96242	96786	48746	55801	16	15	33	29	79	43	3505626	133	0	0	7	17 + 68 part	706651	90.317	1.004	1.91	1308.60	18.82	8311 + 331 part	226055	4202601	40119	46833	16197	18455	34	30
111_Q03_58_GCGTAGTA_GTAAGGAG_pilon_spades	91	73	48	45	41	32	5029887	5015816	4956806	4935146	4874044	4570578	91	412247	5029887	4641652	50.55	50.79	142612	154913	96398	114769	11	10	21	18	87	28	4150306	138	0	0	5	24 + 46 part	787822	91.057	1.004	0.20	1286.56	17.98	8404 + 274 part	226958	4236877	47993	55960	18023	25014	30	26
112_Q03_23_GCGTAGTA_ACTGCATA_pilon_spades	146	124	94	76	57	38	5360784	5344369	5281405	5148897	4825583	4171786	146	343895	5360784	4641652	50.49	50.79	87476	107997	53039	70949	17	13	36	27	103	45	3715206	137	0	0	8	39 + 75 part	1136659	90.244	1.008	0.56	1505.67	20.98	8264 + 328 part	305669	4211800	32590	37638	8035	19633	44	34
113_Q03_42_GCGTAGTA_AAGGAGTA_pilon_spades	64	49	39	33	26	19	5192707	5181933	5155968	5115557	4987457	4763079	64	760561	5192707	4641652	50.79	50.79	320976	332858	163578	181324	6	5	12	9	158	19	4600761	197	0	2	8	24 + 32 part	1311428	83.447	1.002	7.59	2516.82	31.21	7602 + 427 part	112948	3877766	27378	30499	-	10120	52	43
114_Q03_54_GCGTAGTA_CTAAGCCT_pilon_spades	52	46	36	34	30	20	4948552	4943806	4921188	4905940	4842978	4473763	52	730873	4948552	4641652	50.78	50.79	274318	274318	144889	166715	6	6	12	11	100	22	4376216	129	0	2	2	9 + 34 part	790326	89.365	1.002	4.20	1253.30	19.26	8270 + 263 part	331120	4151294	50021	54813	17793	28499	28	25
115_Q02_40_GCGTAGTA_CGTCTAAT_pilon_spades	105	86	66	58	44	29	5200307	5185693	5143312	5088440	4858255	4328162	105	357575	5200307	4641652	50.67	50.79	166604	175875	74624	95744	10	9	23	18	66	27	3624759	109	0	2	11	15 + 61 part	950331	91.270	1.003	5.67	1184.89	16.81	8443 + 285 part	286862	4240988	44640	58662	15168	25108	29	24
116_Q01_25_GCGTAGTA_TCTCTCCG_pilon_spades	58	47	36	30	25	20	5037569	5028541	4999784	4956786	4884913	4722530	58	809783	5037569	4641652	50.64	50.79	234382	234382	170476	172934	6	6	13	11	163	21	4739799	187	0	2	5	18 + 34 part	1132911	83.922	1.002	15.21	2372.82	28.24	7644 + 396 part	92424	3900992	29017	31323	5428	10956	50	43
117_Q02_16_CGGAGCCT_CTCTCTAT_pilon_spades	130	101	73	68	50	34	5341084	5321190	5264963	5226576	4946673	4378429	130	345852	5341084	4641652	50.64	50.79	115438	131811	72840	93143	15	12	29	22	122	37	4119962	179	0	1	6	46 + 59 part	1269834	87.291	1.005	16.72	2247.25	30.46	7975 + 369 part	190226	4066917	30914	36061	1758	15519	48	38
118_Q02_78_CGGAGCCT_TATCCTCT_pilon_spades	74	58	48	46	35	24	5079444	5066879	5042498	5027200	4842473	4456412	74	462047	5079444	4641652	50.75	50.79	224512	238738	107018	114507	8	7	16	14	128	24	4257738	163	1	2	7	20 + 43 part	938709	88.900	1.003	11.95	2138.02	27.31	8088 + 363 part	191463	4133152	37015	41775	10260	17333	38	33
119_Q03_47_CGGAGCCT_GTAAGGAG_pilon_spades	74	69	55	46	39	27	4902488	4899378	4869913	4809245	4667721	4255921	74	383574	4902488	4641652	50.38	50.79	180895	180895	104563	134034	10	10	19	17	145	30	4184340	190	0	0	7	18 + 43 part	1058082	82.676	1.002	0.00	2552.23	29.29	7480 + 417 part	112806	3841135	27559	29234	6064	8834	50	46
12_2014_01_2992_CGTACTAG_ACTGCATA_pilon_spades	157	127	92	71	61	38	5033740	5012673	4925176	4768263	4611373	3792473	157	352814	5033740	4641652	50.52	50.79	81030	83310	50259	58584	19	17	38	33	97	48	3785866	126	0	1	9	41 + 80 part	875537	89.040	1.006	4.61	1577.77	21.66	8120 + 335 part	193612	4150239	35308	40087	11114	16055	39	34
120_Q02_38_CGGAGCCT_ACTGCATA_pilon_spades	69	54	41	41	36	25	4744223	4733584	4698904	4698904	4612406	4230878	69	400505	4744223	4641652	50.87	50.79	200637	204101	104911	106097	9	8	17	16	95	27	4052052	132	0	0	1	11 + 35 part	471148	91.681	1.004	2.11	1221.46	17.08	8466 + 230 part	227119	4264551	54386	55685	24972	27940	27	26
121_Q02_39_CGGAGCCT_AAGGAGTA_pilon_spades	59	49	39	38	34	25	4764711	4757621	4738222	4732334	4660431	4311911	59	458670	4764711	4641652	50.86	50.79	194820	194820	100331	100331	8	8	16	16	51	19	3549255	48	0	1	4	8 + 20 part	442857	92.967	1.002	4.66	251.85	4.94	8724 + 178 part	377461	4318400	87478	87478	38302	42953	16	16
122_Q03_33_CGGAGCCT_CTAAGCCT_pilon_spades	58	44	34	32	28	22	5043762	5034132	5006510	4993445	4917808	4693376	58	421962	5043762	4641652	50.79	50.79	289396	294786	141006	178064	8	7	14	12	154	22	4602438	200	0	1	1	24 + 29 part	1178157	83.081	1.002	12.83	2542.07	28.65	7524 + 415 part	134940	3863061	29102	30736	3971	10957	49	42
123_Q02_36_CGGAGCCT_CGTCTAAT_pilon_spades	83	69	45	35	31	21	5002672	4992114	4943997	4872475	4793533	4410381	83	453099	5002672	4641652	50.75	50.79	249110	261418	113408	199988	8	7	13	12	81	24	4101401	117	0	1	5	26 + 40 part	752471	91.308	1.003	9.41	1197.98	17.06	8439 + 252 part	326556	4245779	62623	69106	22304	31456	20	17
124_Q02_15_CGGAGCCT_TCTCTCCG_pilon_spades	66	53	42	38	27	18	4987226	4978424	4951752	4926443	4748626	4410605	66	609005	4987226	4641652	50.74	50.79	307910	307910	142557	159781	6	6	12	11	166	20	4424233	200	0	2	10	19 + 37 part	1091341	83.580	1.004	16.46	2523.49	30.96	7571 + 463 part	112923	3889500	28157	29648	5641	9990	52	46
125_Q02_45_TACGCTGC_CTCTCTAT_pilon_spades	133	84	55	43	30	22	5041063	5006102	4929120	4840011	4652097	4401898	133	605088	5041063	4641652	50.80	50.79	229935	229935	109389	137949	6	6	14	12	160	22	4333865	196	0	2	4	77 + 43 part	1145603	83.643	1.003	7.32	2533.41	31.11	7590 + 434 part	112923	3891689	27378	29240	4914	9990	54	47
126_Q02_30_TACGCTGC_TATCCTCT_pilon_spades	115	85	57	49	41	32	5383323	5364105	5308533	5250737	5137914	4805898	115	376204	5383323	4641652	50.48	50.79	193850	232250	89462	126717	10	8	20	15	156	32	4481747	189	0	2	12	36 + 52 part	1466220	83.928	1.006	6.30	2514.72	29.88	7636 + 418 part	92497	3909912	23190	29017	-	9543	63	49
128_Q03_53_TACGCTGC_ACTGCATA_pilon_spades	85	69	50	46	33	22	5088015	5076423	5022877	4995202	4792803	4390024	85	731246	5088015	4641652	50.65	50.79	208724	233429	109667	159021	8	7	15	13	151	23	4291593	192	0	2	10	19 + 50 part	1238123	82.654	1.003	8.31	2512.48	30.44	7507 + 462 part	112923	3842917	27378	29567	1085	9067	54	46
129_Q02_44_TACGCTGC_AAGGAGTA_pilon_spades	70	54	41	36	28	22	5068765	5057903	5022521	4983798	4860855	4641323	70	587073	5068765	4641652	50.79	50.79	247635	247957	146364	172951	7	6	14	12	157	17	4265215	198	1	2	6	25 + 34 part	1173296	83.661	1.003	24.27	2532.77	31.13	7593 + 451 part	112923	3888851	28794	30565	4369	10093	52	45
13_2014_01_3123_CGTACTAG_AAGGAGTA_pilon_spades	129	111	81	68	53	34	4991475	4977495	4913524	4815839	4536337	3827507	129	314138	4991475	4641652	50.52	50.79	99435	108084	53599	65456	16	14	33	28	52	29	2577558	28	0	2	2	17 + 37 part	602587	93.943	1.007	10.56	120.12	2.91	8833 + 231 part	177450	4383339	57775	64060	31061	35609	26	23
130_Q02_49_TACGCTGC_CTAAGCCT_pilon_spades	136	77	44	36	26	20	5044092	5002651	4920485	4863770	4716369	4510533	136	445926	5044092	4641652	50.79	50.79	324788	335829	145170	159783	7	6	13	11	158	18	4310261	195	0	3	4	86 + 36 part	1148538	83.620	1.004	21.95	2533.02	31.05	7584 + 444 part	112923	3889256	28157	29647	4864	10093	53	46
131_Q03_67_TACGCTGC_CGTCTAAT_pilon_spades	58	45	34	33	26	20	4953812	4945001	4912793	4907206	4802376	4587723	58	786002	4953812	4641652	50.77	50.79	286896	286896	164880	173006	6	6	12	11	162	18	4392631	199	0	1	5	19 + 29 part	1064818	83.580	1.002	4.10	2531.36	31.09	7573 + 446 part	112923	3886029	29102	29850	6127	10093	51	46
132_Q02_29_TACGCTGC_TCTCTCCG_pilon_spades	94	62	39	32	21	15	4987543	4965762	4906668	4857117	4689051	4469098	94	911524	4987543	4641652	50.74	50.79	342264	342264	178626	239939	5	5	10	8	165	15	4417977	199	1	2	6	57 + 30 part	1104340	83.444	1.003	13.11	2525.47	30.98	7556 + 454 part	112923	3880214	29102	29950	5702	10226	52	46
134_Q03_20_ATGCGCAG_TATCCTCT_pilon_spades	99	89	61	52	37	26	5118260	5111950	5048128	4982727	4748008	4391492	99	730389	5118260	4641652	50.77	50.79	230121	239211	79493	91694	8	7	18	14	154	26	4110465	189	0	2	11	38 + 48 part	1233711	83.393	1.004	16.96	2534.54	31.26	7561 + 456 part	112924	3880263	25005	28157	1641	9067	58	49
135_Q03_37_ATGCGCAG_GTAAGGAG_pilon_spades	54	44	33	31	27	18	5171723	5163897	5134436	5118764	5057367	4744598	54	750643	5171723	4641652	50.50	50.79	344273	354126	154566	216222	6	5	12	9	154	16	4448488	196	0	2	6	17 + 32 part	1341511	82.402	1.001	9.30	2548.68	28.63	7466 + 426 part	112805	3827103	28728	31051	-	8599	52	43
136_Q01_38_ATGCGCAG_ACTGCATA_pilon_spades	61	50	41	36	33	24	4876375	4867921	4852737	4813584	4766368	4480868	61	581485	4876375	4641652	50.84	50.79	191937	218027	131003	142708	8	7	15	14	91	27	4397382	137	0	1	3	10 + 33 part	618878	91.237	1.005	2.05	1288.15	18.44	8421 + 224 part	226184	4253318	54702	57358	24650	30114	26	24
137_Q03_64_ATGCGCAG_AAGGAGTA_pilon_spades	69	61	45	38	29	21	4897553	4892517	4849431	4804533	4654030	4356585	69	445838	4897553	4641652	50.66	50.79	261384	323779	137954	158811	7	6	14	12	161	21	4316492	190	1	1	3	24 + 35 part	1058052	82.521	1.002	19.70	2519.69	28.54	7480 + 400 part	88499	3836036	29639	31392	6262	9105	49	45
139_Q03_49_ATGCGCAG_CGTCTAAT_pilon_spades	99	70	48	42	28	21	5065861	5045283	4993112	4953452	4750108	4518332	99	762060	5065861	4641652	50.80	50.79	239931	285951	132777	159786	7	6	14	12	157	19	4313173	196	0	3	6	46 + 40 part	1178880	83.452	1.003	20.10	2524.31	30.93	7554 + 465 part	112923	3880489	27927	29647	3499	9547	54	46
14_2014_01_3384_CGTACTAG_CTAAGCCT_pilon_spades	118	95	69	61	51	37	5130363	5112594	5052201	4989771	4784104	4281483	118	340442	5130363	4641652	50.38	50.79	111086	126324	62811	77430	15	13	30	25	56	28	2864778	29	0	3	1	25 + 39 part	733868	94.080	1.007	11.68	120.48	2.98	8855 + 224 part	160858	4390190	69156	80853	29976	39297	24	21
140_Q03_52_ATGCGCAG_TCTCTCCG_pilon_spades	130	113	77	66	54	37	5331252	5319003	5234033	5163186	4968596	4353895	130	252679	5331252	4641652	50.91	50.79	116552	121781	67488	97221	18	15	32	25	78	39	3634780	103	0	1	5	32 + 63 part	1023159	92.377	1.005	3.92	1065.41	17.30	8543 + 276 part	200784	4298105	49881	63529	13293	29334	31	25
142_Q02_75_TAGCGCTC_TATCCTCT_pilon_spades	90	68	47	37	30	22	5024771	5010306	4961805	4887412	4775927	4494128	90	652178	5024771	4641652	50.78	50.79	238600	247635	142064	159894	8	7	15	13	161	20	4383877	199	0	2	7	37 + 37 part	1141062	83.425	1.003	10.43	2523.11	30.76	7566 + 457 part	112923	3878932	28157	29567	5183	9800	54	48
143_Q01_04_TAGCGCTC_GTAAGGAG_pilon_spades	78	66	53	48	38	31	4888500	4879943	4852798	4815025	4668021	4458963	78	388082	4888500	4641652	50.79	50.79	166425	172750	90348	102486	10	9	20	18	92	30	4036738	147	0	0	4	14 + 42 part	682108	90.354	1.003	0.00	1262.97	17.88	8353 + 282 part	199938	4200157	55683	56031	20190	24288	29	27
144_Q02_07_TAGCGCTC_ACTGCATA_pilon_spades	81	59	44	41	35	25	5064205	5048317	5012940	4993397	4888929	4553304	81	686104	5064205	4641652	50.57	50.79	187687	201003	133492	142985	8	7	16	14	143	23	4227284	177	0	3	8	28 + 44 part	1225198	82.452	1.003	5.00	2569.77	29.29	7483 + 410 part	98813	3834031	28244	29639	1526	8078	52	45
145_Q01_27_TAGCGCTC_AAGGAGTA_pilon_spades	67	56	43	37	32	23	5255167	5246680	5217791	5178861	5088081	4787090	67	549925	5255167	4641652	50.69	50.79	268838	371495	127541	134902	7	6	14	11	173	25	4772289	211	0	0	3	26 + 32 part	1350825	83.825	1.003	0.95	2516.46	28.66	7629 + 438 part	113132	3901619	28229	30706	-	10603	53	43
146_Q01_56_TAGCGCTC_CTAAGCCT_pilon_spades	94	83	55	46	35	20	5098027	5091407	5010854	4950353	4778691	4276481	94	684121	5098027	4641652	50.65	50.79	247389	268110	109546	154960	7	6	15	12	163	22	4284312	201	2	1	4	40 + 41 part	1208096	83.601	1.002	6.59	2517.16	30.85	7573 + 458 part	112923	3886286	26032	29648	2508	9659	56	48
147_Q01_52_TAGCGCTC_CGTCTAAT_pilon_spades	95	75	61	54	42	32	4977015	4962651	4928829	4881233	4658713	4305623	95	672475	4977015	4641652	50.78	50.79	132275	141365	73767	99128	11	9	22	19	158	35	4267508	196	0	2	8	27 + 52 part	1088398	83.502	1.003	11.25	2526.44	30.39	7560 + 469 part	112923	3883384	25305	27927	5372	9060	57	51
148_Q03_78_TAGCGCTC_TCTCTCCG_pilon_spades	133	118	90	79	59	33	5258878	5247092	5173908	5086861	4741044	3763461	133	275762	5258878	4641652	50.69	50.79	91283	100943	44177	57781	17	13	37	28	106	42	3871869	156	1	1	13	27 + 81 part	1150438	88.122	1.004	5.57	2129.44	27.06	8030 + 375 part	191055	4099654	29023	35301	4930	14687	48	38
149_Q02_57_ACTGAGCG_CTCTCTAT_pilon_spades	97	87	67	62	47	32	5261107	5254105	5208730	5167563	4913958	4419179	97	344039	5261107	4641652	50.58	50.79	136970	148372	77325	88982	12	10	25	20	126	34	3957255	163	0	0	5	18 + 54 part	1117504	88.913	1.004	0.00	2141.92	27.84	8088 + 390 part	191448	4137453	31483	37274	5445	14242	43	35
15_2014_01_3678_CGTACTAG_CGTCTAAT_pilon_spades	177	105	73	57	44	35	5252999	5204286	5134071	5017831	4826875	4505227	177	279014	5252999	4641652	50.49	50.79	137857	157450	85742	94838	14	11	26	21	66	35	3681397	44	0	2	4	76 + 58 part	893288	93.417	1.005	5.46	256.61	4.96	8768 + 222 part	216010	4355326	75895	80652	24737	43199	22	19
150_Q02_58_ACTGAGCG_TATCCTCT_pilon_spades	116	90	60	55	47	30	5150073	5132770	5059502	5023848	4910691	4357884	116	444172	5150073	4641652	50.64	50.79	151350	152391	85912	104985	11	10	23	19	131	36	4328023	187	1	0	5	30 + 63 part	1057633	87.651	1.006	0.19	2236.71	29.67	7966 + 367 part	159800	4088372	34456	38313	7297	17988	40	33
152_Q03_45_ACTGAGCG_ACTGCATA_pilon_spades	153	116	78	65	47	34	5164965	5138714	5035130	4946242	4627042	4170725	153	282522	5164965	4641652	50.67	50.79	119073	130438	64185	69808	14	12	29	24	50	31	3035252	35	0	1	5	49 + 50 part	781059	94.104	1.004	6.37	259.34	5.33	8813 + 200 part	214607	4375988	64183	69801	22325	37706	24	20
153_Q03_55_ACTGAGCG_AAGGAGTA_pilon_spades	103	78	44	37	26	19	5123645	5106528	5020134	4973048	4790250	4552142	103	522255	5123645	4641652	50.77	50.79	322292	325491	137940	191375	7	6	13	11	163	19	4501065	199	0	1	8	52 + 41 part	1237604	83.421	1.004	5.66	2524.36	30.94	7557 + 463 part	112923	3882220	27625	29648	1658	9547	55	46
156_Q01_57_ACTGAGCG_TCTCTCCG_pilon_spades	89	74	49	42	32	21	5094281	5083589	5013599	4964905	4802509	4441355	89	651149	5094281	4641652	50.76	50.79	202381	248851	155216	165564	8	7	15	13	164	24	4461345	200	1	2	5	29 + 48 part	1209775	83.388	1.004	11.09	2523.51	30.85	7547 + 472 part	112923	3880469	26081	29529	2664	9800	55	47
157_Q01_74_CCTAAGAC_CTCTCTAT_pilon_spades	78	70	54	48	38	28	4966497	4961104	4913264	4871333	4708897	4351341	78	381603	4966497	4641652	50.64	50.79	184041	208727	84545	104097	9	8	18	16	154	30	4259504	185	1	0	5	19 + 46 part	1124480	82.553	1.003	19.19	2516.34	28.84	7511 + 411 part	87144	3836310	28727	30081	5088	8983	53	47
158_Q01_24_CCTAAGAC_TATCCTCT_pilon_spades	83	61	47	46	35	26	5227987	5212838	5186669	5181382	4981783	4679515	83	380919	5227987	4641652	50.64	50.79	219245	232468	111912	145506	9	8	18	14	129	25	4407668	161	1	2	6	16 + 44 part	1095853	88.484	1.006	14.04	2140.64	27.76	8098 + 348 part	191463	4125422	35302	42773	7962	17333	39	32
159_Q01_60_CCTAAGAC_GTAAGGAG_pilon_spades	80	59	43	33	26	20	5120492	5106420	5062713	4995492	4890703	4675519	80	556363	5120492	4641652	50.62	50.79	346579	398551	154112	186697	6	5	12	10	170	19	4540846	191	0	0	2	40 + 29 part	1277660	82.611	1.002	10.78	2514.12	28.63	7510 + 414 part	88488	3839450	27433	30655	-	9496	55	46
16_2014_01_3680_CGTACTAG_TCTCTCCG_pilon_spades	83	68	44	39	32	24	5041630	5032069	4973633	4932716	4836716	4548624	83	727152	5041630	4641652	50.50	50.79	196338	197781	109938	129467	8	7	16	14	152	22	4187762	192	0	3	5	32 + 42 part	1200088	82.555	1.003	12.71	2562.85	28.99	7457 + 418 part	115438	3837843	24674	29541	2485	8284	53	45
160_Q03_59_CCTAAGAC_ACTGCATA_pilon_spades	126	101	67	59	44	30	5241731	5223375	5143788	5089238	4854507	4363358	126	335923	5241731	4641652	50.69	50.79	137271	145565	71745	116585	12	10	23	18	114	33	4337459	162	1	3	9	38 + 64 part	1097068	88.864	1.005	7.52	2145.18	27.93	8098 + 389 part	191463	4138209	35302	44050	6078	16206	41	33
161_Q03_44_CCTAAGAC_AAGGAGTA_pilon_spades	64	54	42	40	32	21	4873756	4867033	4829435	4813584	4681406	4274895	64	776462	4873756	4641652	50.73	50.79	239077	239077	116815	149701	6	6	13	12	159	23	4258898	202	0	1	7	15 + 37 part	1034047	82.465	1.003	3.96	2516.84	30.31	7460 + 472 part	112923	3830305	27378	28686	5923	9060	52	48
162_Q02_54_CCTAAGAC_CTAAGCCT_pilon_spades	101	84	54	50	39	28	5232039	5220012	5159062	5133145	4948455	4557047	101	467262	5232039	4641652	50.62	50.79	189440	259456	99776	130181	9	8	18	15	127	31	4496703	160	2	1	9	21 + 60 part	1083476	88.873	1.006	3.99	2148.28	27.78	8111 + 380 part	188208	4145297	35302	43279	5923	16325	41	33
163_Q02_55_CCTAAGAC_CGTCTAAT_pilon_spades	120	97	74	65	48	32	5254083	5237236	5181752	5111749	4811773	4201954	120	341244	5254083	4641652	50.66	50.79	146923	158609	57128	87145	14	12	28	21	137	35	4005917	190	0	0	16	26 + 69 part	1386357	82.980	1.004	5.65	2508.04	29.83	7491 + 476 part	112936	3862510	23797	27507	-	7988	60	48
164_Q02_03_CCTAAGAC_TCTCTCCG_pilon_spades	52	45	38	35	30	22	4843687	4839244	4819886	4798738	4736735	4454100	52	546900	4843687	4641652	50.62	50.79	256781	325176	129868	191008	7	6	12	11	171	24	4453730	189	0	1	4	8 + 31 part	1003956	82.486	1.003	12.28	2517.82	28.57	7495 + 405 part	88499	3835210	29236	29940	6534	9067	50	47
165_Q01_73_CGATCAGT_CTCTCTAT_pilon_spades	84	63	43	39	31	24	5064235	5049830	4999231	4973501	4838127	4609280	84	724853	5064235	4641652	50.47	50.79	221042	232053	111052	122069	7	6	15	13	146	23	4284174	196	1	1	8	33 + 39 part	1211791	82.646	1.004	3.99	2544.04	29.77	7506 + 390 part	119921	3848862	29639	32943	2330	9496	48	41
167_Q03_68_CGATCAGT_GTAAGGAG_pilon_spades	94	80	64	55	50	35	4800593	4790489	4758566	4697491	4608896	4081937	94	301977	4800593	4641652	50.66	50.79	107628	112109	69223	70702	14	13	27	26	56	30	2946661	46	0	3	4	11 + 41 part	516470	91.791	1.006	10.96	499.44	8.68	8607 + 219 part	244510	4277450	65536	66908	35047	35872	24	22
168_Q02_33_CGATCAGT_ACTGCATA_pilon_spades	88	69	44	41	35	30	5108284	5094582	5038344	5019495	4930395	4760864	88	488213	5108284	4641652	50.62	50.79	177453	198750	112189	131073	9	8	18	15	128	31	4611751	186	0	1	4	31 + 41 part	975554	88.622	1.005	2.80	2186.34	30.34	8067 + 362 part	159775	4129882	35308	40936	10354	18759	38	32
169_Q02_02_CGATCAGT_AAGGAGTA_pilon_spades	57	46	37	35	31	24	5300137	5293438	5274344	5260168	5185608	4918979	57	736528	5300137	4641652	50.70	50.79	295169	375664	111101	239264	6	5	12	9	131	18	4482668	160	1	1	9	14 + 32 part	1174014	88.557	1.004	7.64	2150.27	27.81	8098 + 350 part	191463	4115988	31537	44050	4878	15989	41	32
17_2014_01_3681_AGGCAGAA_CTCTCTAT_pilon_spades	67	52	41	37	30	22	5158519	5148124	5126322	5098278	4975089	4714995	67	622421	5158519	4641652	50.71	50.79	295194	295194	121831	190612	6	6	13	10	107	21	4579619	146	1	0	4	21 + 31 part	915025	90.983	1.005	4.50	1270.21	18.00	8377 + 258 part	226968	4239544	44645	54229	14899	27814	31	25
170_E8_08_CGATCAGT_CTAAGCCT_pilon_spades	85	64	50	40	32	24	5201076	5186552	5151578	5076097	4922886	4641855	85	634604	5201076	4641652	50.75	50.79	201228	229870	141029	173812	8	7	16	13	165	24	4460085	196	0	2	7	28 + 46 part	1303229	83.699	1.003	3.85	2518.53	31.40	7590 + 460 part	112936	3895018	25032	29239	-	9603	56	46
171_E4_71_CGATCAGT_CGTCTAAT_pilon_spades	62	52	39	36	31	21	4957860	4950638	4912427	4892914	4825334	4463547	62	975600	4957860	4641652	50.83	50.79	234627	272251	126158	150289	6	5	13	11	161	20	4310266	200	1	1	4	19 + 33 part	1096229	83.000	1.002	12.61	2510.13	30.71	7540 + 451 part	112936	3858077	26081	28794	5702	9800	54	48
172_E7_75_CGATCAGT_TCTCTCCG_pilon_spades	39	33	29	27	25	18	4804191	4800329	4788443	4776400	4747905	4493040	39	589907	4804191	4641652	50.51	50.79	304226	316093	250817	250817	6	5	10	10	153	16	4337856	187	0	3	3	9 + 24 part	957629	82.751	1.001	6.31	2557.85	30.51	7509 + 379 part	113151	3842823	30707	33048	7598	9800	44	41
173_E8_09_TGCAGCTA_CTCTCTAT_pilon_spades	260	219	149	111	68	34	5293708	5266974	5104466	4834245	4101555	2920504	260	148929	5293708	4641652	50.71	50.79	57055	65179	26732	37540	30	24	63	48	60	45	1622760	36	0	2	4	83 + 66 part	992683	92.134	1.006	11.24	270.41	6.03	8497 + 338 part	148929	4283436	35730	40942	9159	22263	40	31
174_E5_22_TGCAGCTA_TATCCTCT_pilon_spades	97	71	41	37	27	23	5290306	5272045	5196685	5174581	5005801	4865801	97	907083	5290306	4641652	50.71	50.79	235736	277611	140885	209547	7	5	13	10	160	21	4670591	198	1	2	4	51 + 37 part	1415955	83.310	1.002	15.01	2520.81	31.45	7555 + 439 part	112936	3870899	25491	29566	-	9888	56	44
175_E4_64_TGCAGCTA_GTAAGGAG_pilon_spades	181	131	93	75	53	35	5296926	5262798	5166110	5034736	4693452	4011135	181	299406	5296926	4641652	50.61	50.79	106480	110344	52012	67168	18	15	35	27	64	29	2971321	43	0	2	7	67 + 53 part	918506	93.883	1.005	3.91	283.08	5.92	8747 + 238 part	203029	4368837	57039	65492	15549	36300	29	23
176_E7_47_TGCAGCTA_ACTGCATA_pilon_spades	104	80	60	55	42	28	5305175	5288418	5247198	5214619	4990948	4474316	104	566525	5305175	4641652	50.59	50.79	155178	174516	72069	143090	10	8	20	15	130	31	4411648	190	1	1	8	31 + 52 part	1186111	88.263	1.005	6.86	2252.39	29.97	8059 + 362 part	189885	4115679	33634	37752	4842	16615	46	37
177_E7_71_TGCAGCTA_AAGGAGTA_pilon_spades	104	90	71	62	50	37	4709422	4699127	4661029	4594216	4396942	3940000	104	345731	4709422	4641652	50.74	50.79	97913	98169	58438	62941	15	14	30	29	78	30	2627538	50	0	2	8	2 + 39 part	502032	90.047	1.007	10.47	626.79	9.81	8373 + 263 part	197417	4194757	60269	60269	28288	28524	24	24
179_E7_64_TGCAGCTA_CGTCTAAT_pilon_spades	161	120	83	72	48	30	5113402	5084642	4994485	4911853	4512060	3829095	161	403181	5113402	4641652	50.53	50.79	122281	126779	49070	66273	15	13	31	25	119	40	3983951	149	0	1	8	65 + 75 part	1316545	81.543	1.003	4.60	3282.34	37.81	7410 + 400 part	131437	3792939	26774	29555	-	8334	55	46
18_2014_01_4270_AGGCAGAA_TATCCTCT_pilon_spades	81	59	47	42	36	26	5228593	5213761	5189806	5159176	5062651	4700453	81	737853	5228593	4641652	50.73	50.79	264809	270561	97820	135410	7	6	16	12	88	25	4489804	143	0	0	4	17 + 38 part	999713	90.857	1.003	1.87	1271.29	17.59	8382 + 255 part	205037	4220888	47849	53548	16544	28214	32	27
180_E6_47_TGCAGCTA_TCTCTCCG_pilon_spades	69	59	46	40	34	27	4538212	4531619	4502652	4459181	4351372	4084236	69	409241	4538212	4641652	50.78	50.79	148280	148280	104542	101273	10	10	19	20	48	25	3241405	40	0	2	1	6 + 23 part	277094	91.598	1.002	13.84	314.87	5.86	8591 + 165 part	402914	4254221	93627	88546	42137	37804	16	17
181_E6_02_TCGACGTC_CTCTCTAT_pilon_spades	67	54	39	38	35	25	4962400	4952762	4913247	4905503	4870684	4524146	67	433881	4962400	4641652	50.83	50.79	194977	228384	116058	133146	8	7	16	14	101	28	4485162	145	0	0	3	12 + 33 part	722329	90.978	1.004	0.20	1266.39	17.76	8370 + 252 part	226638	4232346	44673	53954	19357	26679	30	27
182_E5_78_TCGACGTC_TATCCTCT_pilon_spades	104	93	69	57	48	34	5355161	5346926	5286050	5206872	5065669	4544760	104	322904	5355161	4641652	50.74	50.79	126677	148966	81328	95150	14	11	27	21	123	30	3891174	162	1	1	10	29 + 58 part	1206425	89.024	1.004	3.66	2145.35	27.64	8092 + 394 part	126707	4141392	31226	37766	4281	15362	47	36
183_E5_42_TCGACGTC_GTAAGGAG_pilon_spades	236	195	132	99	65	35	5497122	5468367	5304160	5073393	4502109	3457414	236	270597	5497122	4641652	50.45	50.79	74804	87499	34537	48290	24	19	52	36	78	45	3054313	127	0	0	10	81 + 91 part	1267003	90.577	1.006	1.96	1273.82	17.05	8280 + 350 part	108828	4220816	31155	38103	3105	16876	47	35
184_E7_61_TCGACGTC_ACTGCATA_pilon_spades	104	89	70	59	40	29	5207717	5197950	5154378	5071385	4731671	4339623	104	328048	5207717	4641652	50.74	50.79	156305	160765	88587	109097	12	11	23	19	124	35	4380812	177	0	1	6	36 + 51 part	1187834	86.194	1.005	1.90	2318.87	29.29	7924 + 350 part	138880	4014207	29937	35527	4291	14326	45	36
185_E7_05_TCGACGTC_AAGGAGTA_pilon_spades	144	109	79	64	44	32	5257879	5233188	5169933	5055308	4724966	4348644	144	347196	5257879	4641652	50.77	50.79	154068	207351	65755	81117	11	9	25	19	120	31	4038932	176	1	0	11	64 + 61 part	1231661	86.265	1.006	3.80	2304.34	29.82	7926 + 386 part	141856	4020448	30114	36755	2403	12934	44	35
186_E6_27_TCGACGTC_CTAAGCCT_pilon_spades	192	136	93	71	53	32	5417547	5378081	5287151	5120704	4819749	4062738	192	313023	5417547	4641652	50.56	50.79	114378	139882	49690	80150	15	12	33	23	121	45	4174787	181	0	0	12	88 + 77 part	1300075	88.110	1.007	4.26	2235.76	30.10	8007 + 403 part	149437	4114195	29390	34978	1422	16615	52	40
187_E6_65_TCGACGTC_CGTCTAAT_pilon_spades	100	79	52	45	33	25	5187026	5172824	5104618	5047501	4868483	4579443	100	605062	5187026	4641652	50.73	50.79	223515	237593	102089	140862	8	7	17	13	165	23	4280486	196	0	1	7	39 + 45 part	1280233	83.827	1.004	5.34	2533.05	31.12	7605 + 471 part	112923	3902695	24759	28350	745	9603	58	48
188_E4_60_TCGACGTC_TCTCTCCG_pilon_spades	76	55	38	34	25	19	4983496	4969346	4928704	4900351	4762357	4564660	76	534097	4983496	4641652	50.74	50.79	323598	333041	173044	180240	7	6	12	11	168	19	4473329	201	1	1	4	29 + 32 part	1097326	83.393	1.004	11.66	2527.03	30.87	7543 + 457 part	112923	3880045	29102	29950	5428	9990	51	45
189_E5_45_TAAGGCGA_TCGACTAG_pilon_spades	128	106	75	65	46	30	5199712	5182734	5107227	5034894	4753756	4165784	128	361596	5199712	4641652	50.68	50.79	153196	175953	59666	77161	11	9	26	20	118	36	3944199	160	1	2	8	39 + 66 part	1086107	88.217	1.005	7.69	2120.06	26.99	8063 + 365 part	185968	4105992	31483	37213	6028	14255	43	35
19_2014_01_4271_AGGCAGAA_GTAAGGAG_pilon_spades	56	49	35	32	27	24	5082717	5077429	5043975	5023232	4939718	4855397	56	504843	5082717	4641652	50.61	50.79	271641	295826	143458	155329	8	7	14	12	123	22	4559756	141	0	0	5	14 + 31 part	927488	89.113	1.005	1.95	1592.70	22.46	8167 + 303 part	188837	4142839	38381	50447	12807	20887	34	29
190_E6_60_TAAGGCGA_TTCTAGCT_pilon_spades	89	65	47	44	37	28	5168246	5151525	5111622	5088583	4976689	4658556	89	421183	5168246	4641652	50.63	50.79	224144	232772	94381	139742	9	8	18	14	129	31	4505774	178	0	3	9	25 + 51 part	1038846	88.567	1.004	10.85	2166.83	29.53	8072 + 366 part	149437	4126603	35509	40825	8330	18992	40	33
191_E7_51_TAAGGCGA_CCTAGAGT_pilon_spades	198	157	105	88	62	39	5283509	5254307	5122835	5003138	4556583	3729230	198	161518	5283509	4641652	50.57	50.79	82500	93932	39493	60236	23	19	45	35	50	35	2438297	39	0	1	5	68 + 54 part	948775	92.936	1.005	3.43	280.47	5.77	8683 + 236 part	147556	4320210	44501	56094	13869	31952	34	28
192_E7_44_TAAGGCGA_GCGTAAGA_pilon_spades	213	188	126	97	62	30	5010078	4990432	4831282	4610942	4016876	2877003	213	222476	5010078	4641652	50.85	50.79	60559	63785	30522	35259	24	21	53	45	67	47	2823487	91	0	0	13	58 + 85 part	852114	89.063	1.006	6.43	1051.84	16.30	8177 + 352 part	197010	4141302	36661	38485	11606	17835	41	36
193_2014_01_1336_TAAGGCGA_CTATTAAG_pilon_spades	105	86	69	61	50	36	5082966	5069405	5027496	4965319	4779828	4304973	105	278338	5082966	4641652	50.57	50.79	123274	134588	65368	88091	14	12	28	23	72	31	3482337	123	0	0	2	29 + 45 part	886335	90.043	1.004	3.88	1255.80	16.80	8292 + 211 part	204943	4191054	40324	53257	16153	24682	31	26
194_2014_01_7050_TAAGGCGA_AAGGCTAT_pilon_spades	152	112	77	64	44	31	5163177	5134550	5062351	4963307	4633520	4118381	152	353412	5163177	4641652	50.44	50.79	136314	138336	78296	91675	14	12	27	23	58	27	3111477	45	0	1	9	53 + 52 part	806050	93.304	1.006	1.70	269.72	5.13	8749 + 230 part	242434	4350855	75809	80652	25572	38656	22	19
195_2014_01_1043_TAAGGCGA_GAGCCTTA_pilon_spades	283	209	128	99	69	39	5743217	5689817	5511703	5305224	4824358	3715017	283	218972	5743217	4641652	50.53	50.79	72918	90856	36951	55440	25	18	53	35	102	47	3415851	159	1	0	13	156 + 90 part	1614708	88.472	1.005	3.92	2208.73	31.19	7994 + 387 part	135056	4122165	23490	31479	-	13880	64	44
196_2014_01_6041_TAAGGCGA_TTATGCGA_pilon_spades	186	163	114	90	66	33	5087993	5071359	4949810	4769401	4371625	3217117	186	186081	5087993	4641652	50.67	50.79	74563	78793	35629	41394	23	20	48	39	99	42	3167714	153	0	1	12	49 + 91 part	991299	87.718	1.006	4.19	2230.10	28.27	7924 + 411 part	149807	4082247	28003	31312	6975	11774	50	42
197_2014_01_1182_CGTACTAG_TCGACTAG_pilon_spades	143	126	94	77	58	31	4897701	4885228	4808962	4675150	4360403	3369820	143	266516	4897701	4641652	50.63	50.79	95850	96700	43960	47781	18	17	38	34	67	42	2992530	75	0	2	4	30 + 63 part	658808	90.781	1.006	4.04	888.53	14.10	8429 + 281 part	162494	4229693	48711	52666	18172	22843	30	27
198_2014_01_12_CGTACTAG_TTCTAGCT_pilon_spades	138	115	94	79	59	29	5150205	5133133	5087003	4970931	4681796	3614049	138	273071	5150205	4641652	50.64	50.79	113867	127764	41324	52233	15	13	35	27	125	36	3654096	187	0	1	12	47 + 62 part	1334538	82.000	1.003	1.83	2560.05	30.63	7394 + 451 part	112948	3810317	23488	26081	-	7572	62	52
199_2014_01_5792_CGTACTAG_CCTAGAGT_pilon_spades	152	121	94	83	61	37	5225813	5204203	5142003	5067211	4686867	3889359	152	286157	5225813	4641652	50.56	50.79	88397	93371	44492	62408	18	15	38	30	110	35	3470810	165	0	1	10	44 + 75 part	1127953	87.748	1.006	5.66	2225.52	27.94	7947 + 395 part	151446	4086439	29541	34025	5560	15565	50	40
2_2014_01_1499_TAAGGCGA_TATCCTCT_pilon_spades	87	64	52	46	37	28	5018003	5002310	4977213	4935291	4786260	4431783	87	497377	5018003	4641652	50.72	50.79	174115	174193	96184	118935	10	9	19	16	103	27	4236866	147	0	0	5	29 + 39 part	787824	90.856	1.003	0.00	1272.45	17.71	8321 + 289 part	153232	4225129	47160	53242	20997	27941	36	32
20_2014_01_4821_AGGCAGAA_ACTGCATA_pilon_spades	106	86	64	57	44	28	4849909	4836607	4791235	4738439	4551143	4010533	106	511156	4849909	4641652	50.62	50.79	142478	159307	63916	79474	10	9	22	20	99	38	4103194	139	0	0	2	31 + 45 part	699660	89.117	1.003	0.00	1255.65	18.20	8222 + 291 part	196805	4143601	42481	46972	18004	21677	30	27
200_2014_01_7207_CGTACTAG_GCGTAAGA_pilon_spades	183	137	87	65	43	26	5039475	5005868	4893094	4736518	4368755	3744718	183	373412	5039475	4641652	50.61	50.79	137863	150350	48059	74591	13	11	27	23	62	32	3479582	77	0	1	5	78 + 57 part	745601	92.179	1.004	6.47	757.09	12.01	8588 + 253 part	196661	4287936	57390	67403	20949	32091	25	22
201_2014_01_1041_CGTACTAG_CTATTAAG_pilon_spades	124	97	78	68	49	28	5045986	5027881	4979715	4902009	4609171	3874650	124	351758	5045986	4641652	50.64	50.79	119900	140199	56127	82926	13	11	27	22	134	41	4086582	190	0	1	8	45 + 62 part	1234452	81.965	1.002	1.86	2560.30	30.15	7400 + 449 part	112948	3805883	25005	27378	1080	7590	54	47
202_2014_01_7584_CGTACTAG_AAGGCTAT_pilon_spades	145	119	80	65	50	29	5146641	5128036	5018813	4907066	4671127	3865131	145	289756	5146641	4641652	50.58	50.79	116736	136291	50362	73682	14	12	29	23	142	37	4083942	190	1	3	10	65 + 63 part	1303628	82.511	1.003	13.25	2566.99	29.32	7444 + 430 part	120264	3837004	23221	27430	-	8360	62	51
203_2014_01_1675_CGTACTAG_GAGCCTTA_pilon_spades	87	68	52	50	42	30	5212054	5199013	5159756	5144602	5019188	4545905	87	392938	5212054	4641652	50.51	50.79	150548	173038	92075	109527	11	9	22	18	120	30	4145338	178	1	0	7	24 + 46 part	1112351	88.069	1.003	13.47	2225.13	29.45	7999 + 358 part	161164	4095454	34944	38038	5924	16972	40	33
204_2014_01_4991_CGTACTAG_TTATGCGA_pilon_spades	166	142	103	88	60	32	5368430	5350746	5263650	5157461	4654527	3681481	166	293828	5368430	4641652	50.66	50.79	90337	106043	37525	61739	19	15	40	29	99	50	3657070	145	0	1	8	39 + 81 part	1153383	90.140	1.007	0.56	1577.39	21.80	8241 + 360 part	134326	4203695	31456	37139	4963	16074	47	37
205_2014_01_2728_AGGCAGAA_TCGACTAG_pilon_spades	124	101	73	66	52	36	4857439	4840301	4782618	4732836	4469136	3888835	124	255790	4857439	4641652	50.65	50.79	101319	107948	53284	65014	16	15	32	29	44	28	2674655	29	1	0	3	27 + 35 part	468853	94.030	1.006	4.26	115.98	2.61	8843 + 210 part	214624	4382997	67361	78625	31960	36461	23	21
206_2014_01_7543_AGGCAGAA_TTCTAGCT_pilon_spades	155	117	79	63	45	35	5206353	5179136	5092403	4984561	4707660	4335937	155	291715	5206353	4641652	50.46	50.79	136558	137477	70041	86812	15	13	28	23	70	34	3435414	44	0	1	5	54 + 58 part	902368	92.144	1.006	2.50	267.71	5.05	8660 + 215 part	167452	4298953	64814	69472	24737	40884	26	21
207_2014_01_6135_AGGCAGAA_CCTAGAGT_pilon_spades	169	119	75	65	48	34	5595877	5559048	5461769	5388976	5108281	4579488	169	411863	5595877	4641652	50.48	50.79	117514	158745	68401	100008	13	10	28	20	120	35	4426999	185	1	1	8	91 + 61 part	1476860	88.328	1.005	3.68	2253.76	31.85	7960 + 351 part	189452	4115711	29445	37143	-	18280	50	35
208_2014_01_3683_AGGCAGAA_GCGTAAGA_pilon_spades	107	88	54	45	37	30	5132795	5119414	5030271	4957694	4838140	4583187	107	382242	5132795	4641652	50.42	50.79	172503	195086	101685	114370	11	9	21	17	151	27	4207151	196	1	3	5	50 + 46 part	1292334	82.519	1.003	12.12	2560.84	28.77	7456 + 422 part	115438	3836242	24674	29622	-	8599	56	47
209_2014_01_3685_AGGCAGAA_CTATTAAG_pilon_spades	193	152	91	77	58	35	5048463	5016931	4890071	4785320	4448481	3611964	193	209533	5048463	4641652	50.64	50.79	88062	96994	43164	53453	20	17	39	33	47	27	2155217	29	0	1	4	52 + 48 part	664174	93.861	1.006	0.40	119.65	2.85	8829 + 225 part	139500	4377625	54027	61877	21628	31910	29	25
21_2014_01_4901_AGGCAGAA_AAGGAGTA_pilon_spades	110	96	81	72	63	34	5010393	4999874	4970590	4902212	4752007	3690068	110	194932	5010393	4641652	50.66	50.79	97057	112240	49395	56158	18	16	36	31	80	40	3508752	126	0	0	9	9 + 63 part	799290	90.192	1.006	1.86	1266.75	17.84	8307 + 302 part	152405	4199375	40421	46750	16197	23346	38	34
210_2014_01_7479_AGGCAGAA_AAGGCTAT_pilon_spades	63	53	44	42	38	28	5038307	5031078	5019325	5004522	4956100	4596295	63	416728	5038307	4641652	50.57	50.79	257635	257635	104847	121483	8	8	17	14	93	29	4327809	126	0	0	3	8 + 37 part	818406	90.554	1.004	0.00	1271.65	17.61	8355 + 251 part	163203	4214695	51747	54428	18005	29028	27	24
211_2014_01_10_AGGCAGAA_GAGCCTTA_pilon_spades	263	185	94	68	48	34	5473139	5416169	5198054	5006509	4699397	4210921	263	246533	5473139	4641652	50.65	50.79	127030	131780	57892	99201	17	14	33	24	85	35	3825883	72	0	1	4	153 + 76 part	1197103	91.585	1.006	5.72	831.54	13.90	8460 + 250 part	142871	4268820	47605	54746	9450	26480	36	28
212_2014_01_5688_AGGCAGAA_TTATGCGA_pilon_spades	124	113	94	79	57	36	5196517	5188280	5140971	5036400	4699164	3924580	124	351677	5196517	4641652	50.79	50.79	95940	106727	50594	63126	17	14	36	29	91	38	3267125	117	0	2	10	17 + 76 part	1134345	87.036	1.006	13.59	1588.73	21.61	7970 + 338 part	152751	4052748	31404	37875	5388	12991	46	38
213_2014_01_911_TCCTGAGC_TCGACTAG_pilon_spades	157	134	94	79	59	35	5037897	5019262	4925320	4814893	4469342	3650509	157	247546	5037897	4641652	50.54	50.79	84662	93022	39379	56400	19	16	39	32	47	30	2517752	28	0	0	5	30 + 47 part	645612	93.927	1.007	0.00	123.63	3.17	8828 + 227 part	160858	4384685	53190	57775	21372	32005	28	24
214_2014_01_3128_TCCTGAGC_TTCTAGCT_pilon_spades	85	66	46	40	33	23	5138142	5125211	5071948	5029794	4917141	4573049	85	795320	5138142	4641652	50.67	50.79	194970	239719	129428	166622	7	6	15	12	105	25	4558786	145	1	0	4	37 + 32 part	898494	90.977	1.004	8.02	1264.58	17.64	8375 + 255 part	226638	4233019	44673	53954	14893	26679	31	26
215_2014_01_1755_TCCTGAGC_CCTAGAGT_pilon_spades	51	42	32	28	21	17	5099241	5092859	5068343	5041191	4917209	4766189	51	748723	5099241	4641652	50.62	50.79	360536	364174	254919	338467	6	5	10	9	162	17	4675536	198	0	1	2	15 + 30 part	1279034	82.159	1.002	1.92	2567.33	30.73	7426 + 438 part	112948	3815044	25490	29102	-	9061	53	45
216_2014_01_7291_TCCTGAGC_GCGTAAGA_pilon_spades	74	53	42	39	38	32	5290285	5274753	5256021	5236019	5224440	4985911	74	445489	5290285	4641652	50.35	50.79	173262	201116	110938	138020	10	8	19	15	72	27	4310431	47	0	2	4	12 + 33 part	921614	93.706	1.004	3.91	263.13	5.15	8804 + 189 part	271701	4363926	78628	86079	25138	48832	22	19
217_2014_01_1674_TCCTGAGC_CTATTAAG_pilon_spades	96	70	50	42	36	25	5269779	5252503	5198466	5133320	5023207	4598717	96	706181	5269779	4641652	50.71	50.79	221455	242604	88081	140993	8	6	16	12	132	24	4215674	179	0	3	4	46 + 37 part	1276570	85.673	1.004	7.50	2311.33	29.32	7875 + 348 part	160680	3988494	30252	35308	1462	16324	45	36
218_2014_01_7490_TCCTGAGC_AAGGCTAT_pilon_spades	101	82	60	53	45	34	5018439	5004337	4963911	4912134	4759522	4390500	101	287018	5018439	4641652	50.59	50.79	123785	128542	88481	97378	14	12	26	23	66	27	3201744	25	0	0	2	20 + 36 part	619583	94.151	1.007	4.14	116.38	2.84	8878 + 205 part	189686	4393436	77182	82500	33294	39642	23	20
219_2014_01_4651_TCCTGAGC_GAGCCTTA_pilon_spades	142	115	87	76	60	34	5092325	5072606	5010402	4920812	4616240	3687791	142	254075	5092325	4641652	50.62	50.79	94898	97091	44815	54727	18	16	37	31	50	29	2267169	26	0	1	4	28 + 47 part	692567	94.089	1.007	7.68	118.01	2.72	8859 + 217 part	161392	4392183	60082	71581	21628	37378	26	23
22_2014_01_4921_AGGCAGAA_CTAAGCCT_pilon_spades	143	102	70	62	49	33	5204126	5174451	5104584	5044935	4788065	4179349	143	311963	5204126	4641652	50.58	50.79	126323	131097	59989	86449	14	12	28	22	62	29	3321746	29	0	0	2	53 + 36 part	800826	94.212	1.007	7.55	125.93	3.04	8870 + 206 part	213785	4398359	67361	88701	25909	38971	23	19
220_2014_01_6811_TCCTGAGC_TTATGCGA_pilon_spades	110	93	66	59	46	31	5098572	5086726	5023322	4970758	4759905	4208536	110	408660	5098572	4641652	50.61	50.79	129928	137622	66335	91350	12	11	25	21	108	34	4116088	169	0	2	6	29 + 58 part	997891	87.938	1.005	4.41	2230.99	28.64	7978 + 381 part	189930	4095244	32402	36602	9105	16633	41	34
221_2014_01_5657_GGACTCCT_TCGACTAG_pilon_spades	115	97	74	65	50	31	4967603	4954738	4894913	4834423	4588632	3945854	115	302383	4967603	4641652	50.62	50.79	119615	127341	73910	78543	14	13	28	25	77	35	3717537	119	0	1	5	29 + 53 part	661844	92.217	1.006	4.15	1216.17	16.91	8568 + 266 part	205138	4300151	55875	56760	20925	30104	28	25
222_2014_01_3676_GGACTCCT_TTCTAGCT_pilon_spades	84	68	51	39	30	26	5078189	5066720	5025330	4933181	4801348	4675164	84	585359	5078189	4641652	50.51	50.79	209497	211779	114516	129468	8	7	16	13	154	22	4279890	201	0	3	5	34 + 41 part	1237654	82.533	1.003	13.69	2560.98	28.84	7457 + 416 part	115438	3836117	26118	29780	1349	9060	52	45
223_2014_01_2995_GGACTCCT_CCTAGAGT_pilon_spades	64	51	40	34	31	24	4871471	4862396	4836743	4795580	4748931	4506786	64	555955	4871471	4641652	50.71	50.79	305124	305124	106910	133305	6	6	14	12	89	22	4279608	143	0	1	4	15 + 36 part	688691	89.803	1.003	1.91	1270.05	18.11	8255 + 259 part	226091	4177332	52675	54238	21677	25173	27	25
224_2014_01_860_GGACTCCT_GCGTAAGA_pilon_spades	260	181	122	96	63	36	5660591	5603792	5484570	5300458	4783319	3866946	260	211886	5660591	4641652	50.50	50.79	86232	103638	35198	63914	21	16	46	30	107	44	3530074	175	1	1	6	137 + 87 part	1542875	88.256	1.005	5.76	2247.85	31.61	7941 + 370 part	189781	4110169	25539	34187	-	14638	56	39
225_2014_01_6035_GGACTCCT_CTATTAAG_pilon_spades	98	82	62	54	41	35	5114386	5102092	5063385	5004630	4784238	4544146	98	389752	5114386	4641652	50.61	50.79	135405	151717	78610	98591	13	11	25	21	87	31	3993422	129	0	2	2	22 + 57 part	943484	89.596	1.003	5.98	1263.34	18.30	8204 + 285 part	153281	4166163	40767	51565	15284	24948	34	29
226_2014_01_6611_GGACTCCT_AAGGCTAT_pilon_spades	123	107	87	75	67	40	5136825	5124872	5085945	4996137	4858995	3881997	123	194851	5136825	4641652	50.62	50.79	92446	97055	50706	55640	20	17	40	33	87	43	3602686	134	0	1	7	18 + 69 part	915117	90.352	1.007	7.51	1273.28	18.27	8319 + 305 part	152434	4209376	37544	44256	12273	23346	41	35
227_2014_01_4267_GGACTCCT_GAGCCTTA_pilon_spades	107	90	68	54	45	33	4979187	4966223	4913559	4812686	4657245	4203186	107	284719	4979187	4641652	50.64	50.79	125112	138158	69470	88913	14	13	26	23	81	33	3471475	134	0	0	7	15 + 58 part	747246	90.702	1.005	0.20	1270.74	17.32	8349 + 285 part	197474	4225883	47975	52402	18439	24045	27	24
228_2014_01_2451_GGACTCCT_TTATGCGA_pilon_spades	93	79	56	51	44	34	5299930	5289590	5240216	5205239	5101427	4724381	93	351864	5299930	4641652	50.37	50.79	170552	203321	74687	105708	11	9	22	17	109	30	4353237	178	1	1	6	32 + 47 part	1164500	88.836	1.003	11.15	2198.60	28.91	8104 + 334 part	160963	4132800	37537	43963	6643	21176	38	30
229_2014_01_6044_TAGGCATG_TCGACTAG_pilon_spades	175	138	89	66	51	31	5099925	5073657	4956570	4792719	4529968	3841564	175	273217	5099925	4641652	50.70	50.79	111913	121687	51133	76574	15	13	31	25	121	40	3863486	187	0	1	7	82 + 62 part	1091364	85.902	1.005	2.35	2308.43	28.44	7875 + 379 part	138871	4000061	30114	34818	5923	13419	45	38
23_2014_01_5572_AGGCAGAA_CGTCTAAT_pilon_spades	111	95	74	64	49	36	5110200	5098135	5052549	4974384	4730038	4232811	111	411308	5110200	4641652	50.61	50.79	120037	122574	62110	78411	15	13	30	25	91	37	3944240	129	0	0	3	20 + 67 part	943718	89.464	1.003	0.00	1259.28	17.31	8192 + 283 part	172160	4161126	38226	41600	13127	18983	36	30
230_2014_01_6123_TAGGCATG_TTCTAGCT_pilon_spades	105	92	71	61	50	30	5157201	5148207	5104302	5030147	4837850	4109023	105	405595	5157201	4641652	50.57	50.79	142765	155858	65605	88243	13	11	26	21	117	30	3940863	173	0	2	10	23 + 60 part	1047664	88.047	1.006	4.13	2233.61	28.68	7985 + 383 part	152772	4100915	32196	36158	8075	17963	45	37
231_2014_01_5565_TAGGCATG_CCTAGAGT_pilon_spades	82	70	51	45	34	24	5122999	5114784	5075081	5033259	4843888	4491666	82	408202	5122999	4641652	50.58	50.79	261903	261903	129859	144349	8	8	16	14	126	25	4390416	173	0	1	6	19 + 47 part	1021325	87.970	1.005	3.69	2232.29	28.95	7967 + 384 part	189930	4095865	35684	38476	9105	18019	39	33
232_2014_01_1754_TAGGCATG_GCGTAAGA_pilon_spades	83	66	49	46	37	24	5068560	5057423	5012057	4987727	4864079	4399476	83	441764	5068560	4641652	50.44	50.79	197781	210116	103128	126394	8	7	17	15	159	25	4307377	200	0	1	5	28 + 42 part	1238071	82.268	1.003	7.89	2560.17	28.96	7438 + 418 part	115438	3824409	24978	29622	1226	8616	54	46
233_2014_01_6814_TAGGCATG_CTATTAAG_pilon_spades	75	63	45	38	31	25	5103952	5096585	5045389	4991084	4879476	4674914	75	727152	5103952	4641652	50.41	50.79	200216	210116	111092	150780	7	6	15	12	161	22	4330798	203	1	1	4	25 + 40 part	1265841	82.476	1.003	11.48	2557.45	28.58	7451 + 416 part	115438	3834314	25472	30301	460	8877	53	44
234_2014_01_6815_TAGGCATG_AAGGCTAT_pilon_spades	100	83	54	41	32	26	5074121	5062318	4991529	4887545	4749463	4508376	100	382494	5074121	4641652	50.51	50.79	197781	221756	103145	114346	9	8	18	15	153	25	4217807	198	1	2	5	45 + 44 part	1234501	82.503	1.003	13.64	2562.03	28.88	7452 + 418 part	115438	3835639	26118	29670	1582	8599	54	46
235_2014_01_1039_TAGGCATG_GAGCCTTA_pilon_spades	50	44	34	33	28	22	4989580	4985861	4970257	4961085	4878076	4652278	50	526379	4989580	4641652	50.64	50.79	288522	292497	154978	199984	7	6	12	11	162	22	4532628	199	0	0	4	5 + 34 part	1169952	82.157	1.002	3.57	2536.85	29.13	7429 + 452 part	112809	3814408	29531	31322	3094	8070	47	41
236_2014_01_5751_TAGGCATG_TTATGCGA_pilon_spades	107	89	61	45	36	27	5077751	5065327	4994574	4867911	4739804	4403371	107	582860	5077751	4641652	50.51	50.79	177493	179801	99132	107603	10	9	20	17	152	28	4263074	200	0	2	6	49 + 46 part	1238422	82.495	1.003	14.49	2561.06	28.81	7444 + 418 part	115438	3834798	25472	30262	1349	8599	52	44
237_2014_01_4539_CTCTCTAC_TCGACTAG_pilon_spades	113	91	71	57	45	27	5109362	5094671	5047441	4933874	4746500	4101656	113	382275	5109362	4641652	50.46	50.79	150607	183738	82115	86872	12	10	23	19	157	33	4188486	192	0	1	5	42 + 56 part	1270606	82.458	1.003	6.69	2562.92	28.90	7443 + 413 part	98887	3834080	24456	28054	282	8405	59	50
238_2014_01_8_CTCTCTAC_TTCTAGCT_pilon_spades	67	52	44	41	30	23	5320432	5309947	5286079	5264242	5076552	4802513	67	541558	5320432	4641652	50.38	50.79	320078	340181	126736	147544	7	6	15	11	152	20	4335066	191	0	1	5	23 + 33 part	1500970	82.116	1.002	3.68	2568.97	30.59	7412 + 451 part	109644	3816782	24129	29102	-	8599	59	46
239_2014_01_6043_CTCTCTAC_CCTAGAGT_pilon_spades	90	73	48	40	33	24	5043296	5031335	4975770	4913517	4803050	4492361	90	727433	5043296	4641652	50.54	50.79	197781	200512	114477	129468	8	7	16	14	160	25	4426175	201	0	1	2	37 + 42 part	1203967	82.531	1.002	10.77	2560.57	28.84	7448 + 418 part	98887	3834154	26281	29622	2485	8906	53	46
24_2014_01_5748_AGGCAGAA_TCTCTCCG_pilon_spades	108	77	57	52	44	31	5194935	5172712	5123920	5086668	4963882	4487832	108	406475	5194935	4641652	50.37	50.79	148153	156928	89089	95011	12	10	23	19	69	31	3804425	48	0	1	1	22 + 49 part	831878	93.588	1.004	0.40	255.89	4.93	8779 + 218 part	271502	4357374	69365	83927	30035	43489	23	19
240_2014_01_3677_CTCTCTAC_GCGTAAGA_pilon_spades	87	72	54	41	32	22	5080934	5070857	5028168	4926340	4797753	4431095	87	727412	5080934	4641652	50.49	50.79	197781	200116	114521	129468	8	7	16	13	160	23	4334823	200	0	2	4	30 + 44 part	1239384	82.561	1.002	7.66	2561.77	29.07	7456 + 419 part	115438	3837851	25189	29639	1343	8616	53	45
241_2014_01_5912_CTCTCTAC_CTATTAAG_pilon_spades	76	66	50	40	32	25	5053854	5047498	5017239	4934745	4807235	4579866	76	713366	5053854	4641652	50.54	50.79	210116	246611	114523	129468	7	6	15	13	162	24	4415568	201	0	2	3	27 + 39 part	1211577	82.546	1.003	12.64	2561.80	28.84	7454 + 414 part	98887	3836830	26118	29622	1929	8906	54	46
242_2014_01_1042_CTCTCTAC_AAGGCTAT_pilon_spades	84	73	49	42	34	25	5091882	5084474	5027718	4971912	4852662	4512440	84	428790	5091882	4641652	50.52	50.79	210116	217027	113722	142066	9	8	17	14	152	24	4204096	183	1	2	8	25 + 47 part	1249653	82.593	1.002	9.80	2561.03	28.85	7461 + 417 part	115438	3838081	24978	29622	1047	8405	54	46
243_2014_01_3802_CTCTCTAC_GAGCCTTA_pilon_spades	88	73	50	40	30	26	5080109	5070140	5015146	4934615	4785150	4635403	88	584102	5080109	4641652	50.51	50.79	197781	200909	109938	126368	8	7	16	14	158	24	4320456	200	0	1	4	37 + 42 part	1237584	82.563	1.003	9.65	2562.60	28.73	7461 + 416 part	115438	3838359	26118	30301	1343	8616	52	44
244_2014_01_6040_CTCTCTAC_TTATGCGA_pilon_spades	64	60	46	41	32	26	4975302	4973043	4940562	4906117	4773464	4549626	64	582987	4975302	4641652	50.54	50.79	196500	197781	114478	128046	8	7	16	14	151	24	4275117	196	1	1	4	18 + 38 part	1138668	82.550	1.001	9.75	2559.68	28.86	7457 + 413 part	115438	3833839	27430	29780	4221	8616	51	45
245_2014_01_5916_CGAGGCTG_TCGACTAG_pilon_spades	106	96	71	59	50	36	4995841	4989275	4924696	4841192	4700411	4188988	106	281556	4995841	4641652	50.56	50.79	114520	129467	62097	82119	15	13	29	25	143	35	4030643	185	0	3	9	34 + 56 part	1158266	82.509	1.002	16.79	2557.95	29.06	7449 + 420 part	115438	3831933	24456	26664	3597	8405	59	52
25_2014_01_5749_TCCTGAGC_CTCTCTAT_pilon_spades	113	100	83	74	64	37	5088898	5080001	5047174	4980628	4797665	3828189	113	200172	5088898	4641652	50.58	50.79	92092	98327	51827	61628	19	17	37	31	83	39	3406475	125	0	0	10	10 + 68 part	876851	90.213	1.006	0.00	1272.83	18.22	8303 + 315 part	152405	4200317	37889	47347	14029	23424	39	33
26_2014_01_5915_TCCTGAGC_TATCCTCT_pilon_spades	108	86	65	61	47	32	4821726	4806638	4739962	4715663	4513859	3936728	108	416579	4821726	4641652	50.62	50.79	118630	119589	64866	72931	13	12	27	25	86	37	3905597	135	0	2	2	29 + 53 part	620417	90.205	1.003	5.43	1266.95	18.58	8313 + 253 part	192356	4196122	47997	51089	18010	20997	31	29
27_2014_01_5917_TCCTGAGC_GTAAGGAG_pilon_spades	128	103	76	64	47	30	5175205	5159250	5092403	5010583	4745993	4122742	128	476959	5175205	4641652	50.62	50.79	121801	125575	60969	94569	13	11	26	21	86	35	3850146	150	0	0	10	26 + 61 part	961471	90.188	1.007	0.62	1289.42	18.25	8315 + 292 part	147623	4208077	39901	53898	11195	23432	33	27
28_2014_01_5983_TCCTGAGC_ACTGCATA_pilon_spades	130	102	74	64	48	34	5326654	5307297	5248204	5175039	4886405	4378695	130	404195	5326654	4641652	50.52	50.79	112361	125202	67676	89553	14	11	28	22	117	43	4150340	141	0	0	8	27 + 66 part	1149180	89.550	1.005	0.00	1578.55	22.73	8191 + 363 part	263657	4166790	35309	43355	5320	16665	42	33
29_2014_01_6_TCCTGAGC_AAGGAGTA_pilon_spades	100	80	57	43	33	26	5201422	5187626	5131290	5021119	4862733	4619704	100	453035	5201422	4641652	50.53	50.79	209497	221755	101685	129468	9	8	17	14	158	23	4285080	203	1	1	5	39 + 49 part	1356744	82.596	1.003	7.56	2562.65	28.95	7466 + 418 part	112065	3840278	24340	29622	-	8616	56	46
3_2014_01_1649_TAAGGCGA_GTAAGGAG_pilon_spades	105	83	60	52	42	29	5160207	5145883	5094676	5037135	4874163	4414967	105	516538	5160207	4641652	50.64	50.79	155481	166493	85356	94934	9	8	21	17	90	28	3876821	149	0	1	7	19 + 47 part	949850	90.170	1.006	4.44	1284.09	18.37	8313 + 287 part	184508	4204538	49649	54497	13173	24024	31	27
30_2014_01_6122_TCCTGAGC_CTAAGCCT_pilon_spades	102	71	51	42	36	29	5075882	5054848	5014143	4951462	4867930	4597136	102	308205	5075882	4641652	50.46	50.79	197205	197781	106472	114530	11	10	21	18	152	28	4359678	197	1	1	5	49 + 44 part	1234485	82.591	1.002	6.80	2559.31	28.85	7475 + 414 part	115438	3838480	24978	29639	1381	8599	54	46
31_2014_01_6291_TCCTGAGC_CGTCTAAT_pilon_spades	284	200	118	99	58	37	5686806	5626788	5447103	5307446	4612917	3794909	284	313932	5686806	4641652	50.50	50.79	75715	94266	41286	57908	22	16	48	32	107	45	3578774	180	0	0	7	162 + 92 part	1568081	88.333	1.005	0.18	2250.75	31.17	7946 + 370 part	189780	4112845	25551	34187	-	13880	57	40
32_2014_01_6321_TCCTGAGC_TCTCTCCG_pilon_spades	132	100	67	52	41	25	5193416	5171475	5085889	4966824	4767798	4139227	132	367768	5193416	4641652	50.56	50.79	217013	236834	64397	82398	9	8	21	16	150	27	4013967	194	0	1	9	69 + 51 part	1351631	82.496	1.003	7.93	2567.28	29.04	7443 + 422 part	120264	3838395	23819	28691	-	8284	59	48
33_2014_01_6530_GGACTCCT_CTCTCTAT_pilon_spades	116	77	51	44	35	27	5061425	5033668	4974408	4926579	4785887	4474530	116	612586	5061425	4641652	50.55	50.79	203433	209200	94368	112057	8	7	18	15	68	25	3946755	83	0	1	1	57 + 41 part	761957	92.367	1.003	9.70	755.69	12.15	8625 + 219 part	352813	4296072	73543	79548	28967	36181	20	17
34_2014_01_6625_GGACTCCT_TATCCTCT_pilon_spades	66	55	42	39	33	26	4941483	4934052	4902521	4880440	4789423	4547386	66	579342	4941483	4641652	50.80	50.79	190609	190609	115403	124080	8	8	17	15	100	27	4431376	146	1	0	1	5 + 36 part	707576	90.915	1.003	4.69	1263.97	17.91	8354 + 276 part	183797	4227261	44876	53954	18315	24661	30	27
35_2014_01_6710_GGACTCCT_GTAAGGAG_pilon_spades	65	49	39	39	36	28	5052037	5040380	5019696	5019696	4973794	4687002	65	443254	5052037	4641652	50.51	50.79	184974	190687	113156	122745	9	8	18	15	97	26	4365460	144	0	0	4	13 + 36 part	822360	90.769	1.004	1.88	1280.96	18.39	8339 + 268 part	227288	4223216	44491	53954	18001	25014	30	26
36_2014_01_6838_GGACTCCT_ACTGCATA_pilon_spades	157	113	70	55	40	31	5699334	5668040	5576617	5462922	5214812	4874157	157	525859	5699334	4641652	50.35	50.79	157131	169020	94393	145687	12	9	23	16	138	30	4466247	163	0	1	5	91 + 55 part	1852278	82.683	1.002	11.19	3286.72	37.68	7539 + 390 part	132006	3844249	19844	27040	-	11183	70	47
37_2014_01_6924_GGACTCCT_AAGGAGTA_pilon_spades	104	92	79	70	63	37	5063388	5054525	5027636	4959504	4846468	3895502	104	241422	5063388	4641652	50.58	50.79	97056	105980	52506	61626	18	16	36	30	83	39	3564687	129	0	0	8	8 + 62 part	854904	90.188	1.005	1.90	1267.56	18.18	8304 + 312 part	152405	4198527	37889	46750	14899	23424	38	33
38_2014_01_6926_GGACTCCT_CTAAGCCT_pilon_spades	229	163	105	85	58	34	5243634	5194501	5064766	4918334	4408496	3528128	229	255691	5243634	4641652	50.63	50.79	80747	95558	38646	50093	19	16	44	34	54	32	2553688	33	0	1	1	87 + 53 part	846650	93.963	1.008	0.19	122.28	2.68	8827 + 245 part	164755	4388518	47647	60082	17620	31136	29	23
39_2014_01_7009_GGACTCCT_CGTCTAAT_pilon_spades	87	60	47	45	36	28	5168629	5149084	5126680	5107811	4968054	4696496	87	567514	5168629	4641652	50.47	50.79	175313	177962	100568	141536	9	8	18	15	105	26	4256315	147	0	0	4	20 + 46 part	929900	90.826	1.005	1.90	1284.54	18.36	8347 + 290 part	227288	4233043	41758	52772	15089	25173	32	26
4_2014_01_1741_TAAGGCGA_ACTGCATA_pilon_spades	491	290	92	67	42	31	5714056	5571666	5210419	5016169	4624379	4229272	491	411673	5714056	4641652	50.27	50.79	106418	137918	42602	83075	14	10	33	21	69	31	3332032	45	0	0	10	298 + 93 part	1357282	92.612	1.014	0.00	297.07	5.30	8664 + 266 part	271698	4342178	57389	80652	881	33998	27	19
40_2014_01_7010_GGACTCCT_TCTCTCCG_pilon_spades	114	81	57	50	38	29	5214153	5190996	5141298	5097420	4887875	4549190	114	359345	5214153	4641652	50.66	50.79	214369	223136	92844	118719	10	9	20	16	90	29	3948066	131	0	0	7	46 + 44 part	966919	91.130	1.004	0.00	1250.71	18.65	8427 + 256 part	234989	4241162	46749	55423	14899	28981	29	24
41_2014_01_7136_TAGGCATG_CTCTCTAT_pilon_spades	86	60	39	36	28	20	5089002	5071561	5033652	5016913	4896400	4623875	86	1082489	5089002	4641652	50.45	50.79	322134	375746	122242	158808	5	4	11	9	103	21	4640491	145	0	1	5	34 + 31 part	855286	90.829	1.004	1.89	1283.83	18.43	8350 + 273 part	227288	4226973	49672	54783	18416	29088	29	25
42_2014_01_7150_TAGGCATG_TATCCTCT_pilon_spades	90	74	50	40	31	23	5167311	5156037	5087170	5010842	4867270	4561675	90	518497	5167311	4641652	50.55	50.79	272364	273854	103128	129168	7	6	15	12	160	22	4381412	199	0	1	7	38 + 43 part	1323189	82.538	1.003	8.67	2567.95	29.10	7463 + 424 part	120264	3840076	24674	29529	-	8559	57	47
43_2014_01_7234_TAGGCATG_GTAAGGAG_pilon_spades	118	103	84	70	59	38	5139429	5128850	5087107	4982781	4793856	4010027	118	200172	5139429	4641652	50.55	50.79	97060	112003	55223	66639	18	16	36	29	87	41	3746120	128	0	0	9	15 + 71 part	928337	90.225	1.006	0.00	1270.65	17.79	8312 + 313 part	152405	4199957	37630	44468	12021	23424	40	34
44_2014_01_7375_TAGGCATG_ACTGCATA_pilon_spades	140	119	94	86	67	40	5162471	5147726	5090066	5030511	4697370	3720443	140	200172	5162471	4641652	50.58	50.79	79120	89321	47612	55427	22	19	44	36	76	43	3091252	125	0	0	9	16 + 72 part	955881	90.104	1.006	0.00	1262.58	17.41	8292 + 316 part	117793	4195822	37437	40421	11239	21929	43	37
45_2014_01_7443_TAGGCATG_AAGGAGTA_pilon_spades	95	75	59	54	45	31	5096111	5082261	5050653	5011470	4854911	4364302	95	632184	5096111	4641652	50.67	50.79	142781	148002	68049	87032	9	8	22	18	87	28	3785832	133	0	1	5	20 + 41 part	871906	90.737	1.003	3.90	1253.53	17.74	8347 + 273 part	159677	4217363	40205	51329	17485	24460	33	28
46_2014_01_7512_TAGGCATG_CTAAGCCT_pilon_spades	119	95	61	50	39	29	5224441	5207648	5111709	5031154	4844499	4461295	119	411410	5224441	4641652	50.56	50.79	138233	187590	86916	111007	10	9	22	18	149	25	4009342	193	0	3	10	59 + 50 part	1381000	82.542	1.003	8.04	2567.55	29.13	7459 + 433 part	120264	3840259	24250	29017	-	8405	60	49
47_2014_01_856_TAGGCATG_CGTCTAAT_pilon_spades	106	82	62	54	43	29	5161598	5145738	5103858	5051184	4875377	4374828	106	366856	5161598	4641652	50.64	50.79	177513	184821	82721	98024	10	9	22	17	86	32	4073942	146	0	0	8	18 + 54 part	952045	90.207	1.005	2.46	1285.73	18.41	8322 + 288 part	184508	4201749	49649	55678	12110	24024	31	26
48_2014_01_861_TAGGCATG_TCTCTCCG_pilon_spades	114	94	65	58	50	38	5086873	5071294	5005463	4949807	4784288	4351137	114	244732	5086873	4641652	50.66	50.79	119753	131573	67187	77430	15	13	30	25	60	30	3245824	27	0	1	1	31 + 33 part	694575	94.069	1.006	9.69	113.14	2.82	8855 + 193 part	164367	4386014	67361	72470	33302	39304	25	22
5_2014_01_1742_TAAGGCGA_AAGGAGTA_pilon_spades	115	102	86	76	63	37	5003636	4994049	4965921	4892298	4658207	3754018	115	194850	5003636	4641652	50.73	50.79	92543	97058	51562	57396	19	17	37	32	75	39	3197813	123	0	0	9	12 + 64 part	807388	89.899	1.006	1.90	1268.41	17.88	8266 + 297 part	152434	4183924	40037	47347	16197	23345	38	34
6_2014_01_2069_TAAGGCGA_CTAAGCCT_pilon_spades	124	108	91	80	63	34	5050707	5039002	5001447	4918246	4613810	3562900	124	194932	5050707	4641652	50.65	50.79	92722	97057	47598	51829	19	17	39	33	81	42	3542833	129	0	0	8	18 + 70 part	835566	90.290	1.006	1.98	1270.18	17.99	8305 + 320 part	152405	4203067	40037	44468	13699	22018	39	34
7_2014_01_2070_TAAGGCGA_CGTCTAAT_pilon_spades	101	82	55	46	35	27	5089920	5077258	5013486	4941926	4771500	4474210	101	479757	5089920	4641652	50.49	50.79	183737	200292	103197	112936	9	8	19	16	153	27	4257287	200	1	2	5	43 + 48 part	1248836	82.527	1.003	9.71	2561.98	28.82	7448 + 415 part	115438	3836966	25472	29780	1158	8599	52	44
8_2014_01_2071_TAAGGCGA_TCTCTCCG_pilon_spades	88	72	58	52	47	36	4975177	4962535	4931843	4885369	4773580	4387001	88	288689	4975177	4641652	50.53	50.79	123277	126322	77430	88920	13	12	26	23	56	27	3328470	29	0	1	1	8 + 28 part	577315	94.111	1.007	8.52	119.68	2.70	8876 + 204 part	214221	4392494	78625	88364	35762	39316	22	19
9_2014_01_2144_CGTACTAG_CTCTCTAT_pilon_spades	190	150	101	85	66	33	5202997	5173922	5049948	4934629	4631004	3406482	190	334822	5202997	4641652	50.68	50.79	69487	78415	41890	45801	20	16	45	35	116	47	3520797	168	0	1	6	77 + 71 part	1204678	85.632	1.006	5.17	2312.57	29.11	7848 + 369 part	137774	3989529	26209	29952	3207	11625	55	45
93_Q01_81_ACTCGCTA_CTCTCTAT_pilon_spades	84	70	54	50	39	29	5056928	5047228	5001215	4965831	4786465	4427089	84	347274	5056928	4641652	50.62	50.79	144567	169712	92295	129507	11	10	21	18	99	35	4430395	146	0	1	2	23 + 46 part	818712	90.935	1.004	6.92	1280.21	18.43	8373 + 294 part	196511	4234125	52772	54691	18001	25173	30	26
94_Q04_02_ACTCGCTA_TATCCTCT_pilon_spades	79	70	51	46	39	29	5190039	5183576	5133932	5102492	4990257	4631095	79	598646	5190039	4641652	50.62	50.79	177611	242972	92076	138217	9	8	18	15	138	25	4257712	171	1	2	6	19 + 44 part	1071891	88.419	1.003	5.74	2136.33	27.12	8045 + 372 part	191453	4114126	35667	41774	7100	15365	42	35
95_Q03_48_ACTCGCTA_GTAAGGAG_pilon_spades	61	52	37	36	35	28	5045153	5039347	5009544	5003444	4982023	4717281	61	420054	5045153	4641652	50.69	50.79	196307	197913	150656	155826	10	9	17	15	121	25	4324248	171	2	3	3	16 + 37 part	963729	87.585	1.004	20.24	2237.96	29.22	8017 + 339 part	190339	4074998	40841	44057	10243	20285	35	31
96_Q04_12_ACTCGCTA_ACTGCATA_pilon_spades	76	58	45	43	39	32	5267167	5254718	5225191	5213747	5159658	4908235	76	432780	5267167	4641652	50.54	50.79	186289	201695	100984	115503	9	8	19	15	128	29	4464142	166	1	4	3	25 + 38 part	1140435	88.435	1.005	13.04	2232.63	29.28	8094 + 343 part	191574	4122612	37567	44270	6651	20014	39	31
97_Q04_03_ACTCGCTA_AAGGAGTA_pilon_spades	72	54	41	36	35	27	5187121	5176021	5153440	5121522	5106684	4811778	72	693659	5187121	4641652	50.60	50.79	223957	286935	126521	142182	8	6	16	13	116	23	4506142	170	1	4	3	30 + 34 part	1082893	88.048	1.004	15.35	2238.94	29.34	8033 + 313 part	193395	4101580	37719	46338	8525	20022	37	30
98_Q01_44_ACTCGCTA_CTAAGCCT_pilon_spades	99	87	71	63	48	30	5252626	5244422	5211357	5159195	4939793	4281290	99	587072	5252626	4641652	50.65	50.79	149714	176741	64013	90545	11	9	25	18	114	32	4029918	181	1	2	7	15 + 58 part	1219531	86.388	1.006	10.85	2233.89	28.85	7833 + 360 part	159791	4028344	30913	36061	4370	14254	47	38
99_Q01_17_ACTCGCTA_CGTCTAAT_pilon_spades	59	42	28	26	20	17	4996731	4984814	4954509	4940422	4839830	4741962	59	910958	4996731	4641652	50.51	50.79	361993	361993	215669	235610	5	5	10	9	166	18	4708168	203	0	1	2	30 + 22 part	1145099	82.838	1.002	7.54	2547.09	29.60	7493 + 416 part	120284	3849081	29238	30657	4221	9511	49	43
[truncated: 2 more columns]
