# Supplementary material for: Comparative genomics of quinolone-resistant Escherichia coli from broilers and humans in Norway
Source: BMC Microbiol. 2024 Jul 6;24:248. doi: 10.1186/s12866-024-03412-3 (PMC11227169; doi:10.1186/s12866-024-03412-3)
Supplement: Supplementary file 3 — Supplementary Material 3 [file 12866_2024_3412_MOESM3_ESM.xlsx]

## Sheet: Title
Additional File 1.
Metadata of the 190 quinolone-resistant Escherichia coli genomes included.
Paper title:	Comparative genomics of quinolone-resistant Escherichia coli from broilers and humans in Norway

## Sheet: Table
FILENAME	SAMPLE_ID	study_accession	sample_accession	experiment_accession	run_accession	ORGANISM	SPECIMEN	MATERIAL	DATE_ACCEPTED	POSTAL_code	MUNICIPALITY_no	MUNICIPALITY	COMMENTS#1	COMMENTS#2	PHYLOGROUP	MLST	adk	fumC	gyrB	icd	mdh	purA	recA	ESBL	CIP_MICstrip	CTX_mm	CFT_mm	TGC	TET	CHL	MEM	AMP	CTX	CFT	SUL	TMP	GEN	CIP	NAL	COL	AZI	CHL_R	AMP_R	TMP_R	GEN_R	SUL_R	NAL_R	TET_R	CIP_R
29-2014-01-6_TCCTGAGC-AAGGAGTA	2014-01-6	PRJNA1117342	SAMN41579154			poultry	meat	meat	2014-01-15	NA	NA	NA	DenStolteHane,LOT4519,SF30/1	Den stolte hane,LOT4519,SF30/1	B2	355	36	24	10	13	17	10	25	NA	NA	NA	NA	0.25	2	8	0.03	8	0.25	0.5	32	1	1	0.25	128	1	2	0	0	0	0	0	1	0	1
238-2014-01-8_CTCTCTAC-TTCTAGCT	2014-01-8	PRJNA1117342	SAMN41579155			poultry	meat	meat	2014-01-17	NA	NA	NA	DenStolteHane,4526,SF8/2-14	DenStolteHane,4526,SF8/2-14	B2	131	53	40	47	13	36	28	29	NA	NA	NA	NA	0.25	2	8	0.03	4	0.25	0.5	32	0.5	0.5	0.25	128	1	2	0	0	0	0	0	1	0	1
211-2014-01-10_AGGCAGAA-GAGCCTTA	2014-01-10	PRJNA1117342	SAMN41579156			poultry	meat	meat	2014-02-03	NA	NA	NA	Prior,SKP608/3,BF8/2-14	Prior,SKP608/3,BF8/2-14	A	6635	602	11	4	10	7	8	2	NA	NA	NA	NA	0.25	2	8	0.03	1	0.25	0.5	8	0.25	0.5	4	256	1	2	0	0	0	0	0	1	0	1
198-2014-01-12_CGTACTAG-TTCTAGCT	2014-01-12	PRJNA1117342	SAMN41579157			poultry	meat	meat	2014-02-03	NA	NA	NA	Prior,SKP608/3,BF10/2-14	Prior,SKP608/3,BF10/2-14	B2	131	53	40	47	13	36	28	29	NA	NA	NA	NA	0.25	2	8	0.03	1	0.25	0.5	16	0.5	0.5	0.25	64	1	2	0	0	0	0	0	1	0	1
47-2014-01-856_TAGGCATG-CGTCTAAT	2014-01-856	PRJEB36302	SAMEA6491117	ERX3841619	ERR3828979	poultry	caecum	caecum	2014-02-10	OVERHALLA	1744	Overhalla kommune		NA	B1	155	6	4	14	16	24	8	14	NA	NA	NA	NA	0.25	2	8	0.03	128	0.25	0.5	16	0.25	0.5	0.25	128	1	4	0	1	0	0	0	1	0	1
224-2014-01-860_GGACTCCT-GCGTAAGA	2014-01-860	PRJEB33048	SAMEA6492345	ERX3842972	ERR3830227	poultry	caecum	caecum	2014-02-11	YTTERØY	1719	Levanger kommune	140201	NA	D	115	4	26	39	25	5	31	19	NA	NA	NA	NA	0.25	2	8	0.03	4	0.25	0.5	2048	1	1	0.25	64	1	2	0	0	0	0	1	1	0	1
48-2014-01-861_TAGGCATG-TCTCTCCG	2014-01-861	PRJEB36302	SAMEA6491118	ERX3841620	ERR3828981	poultry	caecum	caecum	2014-02-11	STAVANGER LUFTHAVN	1124	Sola kommune	140201	NA	A	10	10	11	4	8	8	8	2	NA	NA	NA	NA	0.25	2	8	0.03	128	0.25	0.5	8	0.25	0.5	0.12	128	1	2	0	1	0	0	0	1	0	1
213-2014-01-911_TCCTGAGC-TCGACTAG	2014-01-911	PRJNA1117342	SAMN41579158			poultry	meat	meat	2014-02-12	NA	NA	NA	Prior,SKP652/3,21/2-2014	Prior,SKP652/3,21/2-2014	A	10	10	11	4	8	8	8	2	NA	NA	NA	NA	0.25	128	8	0.03	2	0.25	0.5	8	0.25	0.5	0.12	128	1	2	0	0	0	0	0	1	1	1
235-2014-01-1039_TAGGCATG-GAGCCTTA	2014-01-1039	PRJNA1117342	SAMN41579159			poultry	meat	meat	2014-02-17	NA	NA	NA	Solvinge 16.02.14 Sporing 2492	Solvinge 16.02.14	B2	135	13	39	50	13	16	37	25	NA	NA	NA	NA	0.25	2	8	0.03	4	0.25	0.5	16	0.5	1	0.25	256	1	4	0	0	0	0	0	1	0	1
215-2014-01-1755_TCCTGAGC-CCTAGAGT	2014-01-1755	PRJNA1117342	SAMN41579160			poultry	meat	meat	2014-03-11	NA	NA	NA	Solvinge,ID2602,sfd20/3-14	Solvinge,ID2602,sfd20/3-14	B2	131	53	40	47	13	36	28	29	NA	NA	NA	NA	0.25	2	8	0.03	4	0.25	0.5	16	0.25	0.5	0.5	256	1	2	0	0	0	0	0	1	0	1
242-2014-01-1042_CTCTCTAC-AAGGCTAT	2014-01-1042	PRJNA1117342	SAMN41579161			poultry	meat	meat	2014-02-17	NA	NA	NA	Solvinge 19.02.14	Solvinge 19.02.14	B2	355	36	24	10	13	17	10	25	NA	NA	NA	NA	0.25	2	8	0.03	4	0.25	0.5	32	0.5	0.5	0.25	128	1	2	0	0	0	0	0	1	0	1
195-2014-01-1043_TAAGGCGA-GAGCCTTA	2014-01-1043	PRJNA1117342	SAMN41579162			poultry	meat	meat	2014-02-17	NA	NA	NA	Solvinge 17.02.14	Solvinge 17.02.14	D	2309	271	26	39	25	5	31	19	NA	NA	NA	NA	0.25	2	8	0.03	4	0.25	0.5	2048	0.25	0.5	0.12	64	1	2	0	0	0	0	1	1	0	1
197-2014-01-1182_CGTACTAG-TCGACTAG	2014-01-1182	PRJEB33048	SAMEA6492334	ERX3842961	ERR3830205	poultry	caecum	caecum	2014-02-20	HALTDALEN	1644	Holtålen kommune	140401	NA	A	93	6	11	4	10	7	8	6	NA	NA	NA	NA	0.25	2	8	0.03	4	0.25	0.5	8	0.25	1	0.25	64	1	2	0	0	0	0	0	1	0	1
193-2014-01-1336_TAAGGCGA-CTATTAAG	2014-01-1336	PRJNA1117342	SAMN41579163			poultry	meat	meat	2014-02-25	NA	NA	NA	Aut. nr. 438, 07.03.14	Aut. nr. 438, 07.03.14	B1	1079	6	19	14	16	11	12	2	NA	NA	NA	NA	0.25	2	8	0.03	4	0.25	0.5	8	0.25	0.5	0.12	64	1	4	0	0	0	0	0	1	0	1
2-2014-01-1499_TAAGGCGA-TATCCTCT	2014-01-1499	PRJNA1117342	SAMN41579164			poultry	meat	meat	2014-03-06	NA	NA	NA	Prior,KIWI,SKP652/3,7/3-2014	Prior,KIWI,SKP652/3,7/3-2014	B1	641	9	6	33	131	24	8	7	NA	NA	NA	NA	0.5	128	8	0.03	128	0.25	0.5	2048	0.25	0.5	0.5	128	1	4	0	1	0	0	1	1	1	1
3-2014-01-1649_TAAGGCGA-GTAAGGAG	2014-01-1649	PRJEB36302	SAMEA6491103	ERX3841605	ERR3828987	poultry	caecum	caecum	2014-03-11	SOKNEDAL	1648	Midtre Gauldal kommune	140601	NA	B1	155	6	4	14	16	24	8	14	NA	NA	NA	NA	0.25	2	8	0.03	128	0.25	0.5	16	0.25	1	0.25	256	1	2	0	1	0	0	0	1	0	1
217-2014-01-1674_TCCTGAGC-CTATTAAG	2014-01-1674	PRJNA1117342	SAMN41579165			poultry	meat	meat	2014-03-11	NA	NA	NA	Solvinge,ID2553,sfd5/3-14	Solvinge,ID2553,sfd5/3-14	D	117	20	45	41	43	5	32	2	NA	NA	NA	NA	0.25	2	8	0.03	2	0.25	0.5	8	0.25	0.5	0.12	64	1	4	0	0	0	0	0	1	0	1
203-2014-01-1675_CGTACTAG-GAGCCTTA	2014-01-1675	PRJNA1117342	SAMN41579166			poultry	meat	meat	2014-03-11	NA	NA	NA	Solvinge,ID2597,sfd18/3-14	Solvinge,ID2597,sfd18/3-14	D	1914	83	306	245	260	209	16	181	NA	NA	NA	NA	0.25	2	8	0.03	128	0.25	0.5	8	0.25	1	0.25	128	1	2	0	1	0	0	0	1	0	1
4-2014-01-1741_TAAGGCGA-ACTGCATA	2014-01-1741	PRJEB36302	SAMEA6491111	ERX3841613	ERR3828990	poultry	caecum	caecum	2014-03-12	VERDAL	412	Ringsaker kommune	140502	NA	B2	752*	10*	11*	4	8*	8	8	49*	NA	NA	NA	NA	0.25	2	8	0.03	4	0.25	0.5	2048	0.5	0.5	0.25	128	1	2	0	0	0	0	1	1	0	1
5-2014-01-1742_TAAGGCGA-AAGGAGTA	2014-01-1742	PRJEB36302	SAMEA6491119	ERX3841621	ERR3828991	poultry	caecum	caecum	2014-03-12	GRONG	1742	Grong kommune	140602	NA	B1	453	99	6	33	33	24	8	7	NA	NA	NA	NA	0.25	128	8	0.03	128	0.25	0.5	2048	1	1	0.5	64	1	8	0	1	0	0	1	1	1	1
232-2014-01-1754_TAGGCATG-GCGTAAGA	2014-01-1754	PRJNA1117342	SAMN41579167			poultry	meat	meat	2014-03-11	NA	NA	NA	Solvinge,ID2602,sfd20/3-14	Solvinge,ID2602,sfd20/3-14	B2	355	36	24	10	13	17	10	25	NA	NA	NA	NA	0.25	2	8	0.03	4	0.25	0.5	16	0.5	0.5	0.25	256	1	4	0	0	0	0	0	1	0	1
201-2014-01-1041_CGTACTAG-CTATTAAG	2014-01-1041	PRJNA1117342	SAMN41579168			poultry	meat	meat	2014-02-17	NA	NA	NA	Solvinge 28.02.14	Solvinge 28.02.14	B2	131	53	40	47	13	36	28	29	NA	NA	NA	NA	0.25	2	8	0.03	128	0.25	0.5	32	0.25	0.5	0.25	128	1	4	0	1	0	0	0	1	0	1
6-2014-01-2069_TAAGGCGA-CTAAGCCT	2014-01-2069	PRJEB36302	SAMEA6491120	ERX3841622	ERR3828988	poultry	caecum	caecum	2014-03-25	HALDEN	101	Halden kommune	Flokk ID: 140802	NA	B1	453	99	6	33	33	24	8	7	NA	NA	NA	NA	0.25	128	8	0.03	128	0.25	0.5	2048	0.5	0.5	0.12	256	1	4	0	1	0	0	1	1	1	1
7-2014-01-2070_TAAGGCGA-CGTCTAAT	2014-01-2070	PRJEB36302	SAMEA6491121	ERX3841623	ERR3828978	poultry	caecum	caecum	2014-03-25	RAKKESTAD	128	Rakkestad kommune	Flokk ID: 140802	NA	B2	355	36	24	10	13	17	10	25	NA	NA	NA	NA	0.25	2	8	0.03	4	0.25	0.5	16	0.25	0.5	0.12	128	1	4	0	0	0	0	0	1	0	1
8-2014-01-2071_TAAGGCGA-TCTCTCCG	2014-01-2071	PRJEB36302	SAMEA6491122	ERX3841624	ERR3828974	poultry	caecum	caecum	2014-03-25	Tranby	626	Lier kommune	Flokk ID: 140802	NA	A	10	10	11	4	8	8	8	2	NA	NA	NA	NA	0.25	64	8	0.03	128	0.25	0.5	8	0.25	0.5	0.12	128	1	2	0	1	0	0	0	1	1	1
9-2014-01-2144_CGTACTAG-CTCTCTAT	2014-01-2144	PRJEB36302	SAMEA6491123	ERX3841625	ERR3828976	poultry	caecum	caecum	2014-03-27	ALVDAL	438	Alvdal kommune	Flokk ID: 140902	NA	D	117	20	45	41	43	5	32	2	NA	NA	NA	NA	0.25	2	8	0.03	2	0.25	0.5	8	0.25	0.5	0.12	128	1	4	0	0	0	0	0	1	0	1
10-2014-01-2366_CGTACTAG-TATCCTCT	2014-01-2366	PRJEB36302	SAMEA6491095	ERX3841597	ERR3829000	poultry	caecum	caecum	2014-04-01	RYGGE	135	Råde kommune	Flokk ID: 140903	NA	A	10	10	11	4	8	8	8	2	NA	NA	NA	NA	0.25	128	8	0.03	128	0.25	0.5	2048	64	0.5	0.25	128	1	4	0	1	1	0	1	1	1	1
228-2014-01-2451_GGACTCCT-TTATGCGA	2014-01-2451	PRJNA1117342	SAMN41579169			poultry	meat	meat	2014-04-03	NA	NA	NA	Solvinge,ID2585,16/3-2014	Solvinge,ID2585,16/3-2014	D	5840	164	210	174	597	5	16	4	NA	NA	NA	NA	0.25	2	8	0.03	4	0.25	0.5	8	0.5	1	0.25	128	1	4	0	0	0	0	0	1	0	1
205-2014-01-2728_AGGCAGAA-TCGACTAG	2014-01-2728	PRJEB33048	SAMEA6492338	ERX3842965	ERR3830213	poultry	caecum	caecum	2014-04-10	GJESÅSEN	425	Åsnes kommune	Flokk ID 141002	NA	A	10	10	11	4	8	8	8	2	NA	NA	NA	NA	0.25	64	8	0.03	2	0.25	0.5	8	0.25	0.5	0.25	128	1	2	0	0	0	0	0	1	1	1
11-2014-01-2773_CGTACTAG-GTAAGGAG	2014-01-2773	PRJEB36302	SAMEA6491096	ERX3841598	ERR3828973	poultry	caecum	caecum	2014-04-11	MELDAL	1636	Meldal kommune	NA	NA	B1	162	9	65	5	1	9	13	6	NA	NA	NA	NA	0.25	128	8	0.03	4	0.25	0.5	16	0.25	1	0.25	128	1	4	0	0	0	0	0	1	1	1
12-2014-01-2992_CGTACTAG-ACTGCATA	2014-01-2992	PRJEB36302	SAMEA6491097	ERX3841599	ERR3829001	poultry	caecum	caecum	2014-04-25	HAFRSFJORD	1103	Stavanger kommune	141203, Nortura Hå	Nortura Hå	D	1011	6	4	159	44	112	1	17	NA	NA	NA	NA	0.25	2	128	0.03	128	0.25	0.5	16	0.5	1	0.12	128	1	2	1	1	0	0	0	1	0	1
223-2014-01-2995_GGACTCCT-CCTAGAGT	2014-01-2995	PRJEB33048	SAMEA6492344	ERX3842971	ERR3830225	poultry	caecum	caecum	2014-04-24	ROGNES	1648	Midtre Gauldal kommune	141302	Norsk kylling	B1	162	9	65	5	1	9	13	6	NA	NA	NA	NA	0.25	128	128	0.03	128	0.25	0.5	2048	64	1	8	256	1	4	1	1	1	0	1	1	1	1
13-2014-01-3123_CGTACTAG-AAGGAGTA	2014-01-3123	PRJNA1117342	SAMN41579170			poultry	meat	meat	2014-04-28	NA	NA	NA	Prior,SKP652/3,sfd 3/5-2014	Prior,SKP652/3,sfd 3/5-2014	A	10	10	11	4	8	8	8	2	NA	NA	NA	NA	0.25	64	8	0.03	2	0.25	0.5	2048	0.25	0.5	0.12	128	1	2	0	0	0	0	1	1	1	1
214-2014-01-3128_TCCTGAGC-TTCTAGCT	2014-01-3128	PRJNA1117342	SAMN41579171			poultry	meat	meat	2014-04-28	NA	NA	NA	Solvinge,2719,sfd24/4-14	Solvinge,2719,sfd24/4-14	B1	162	9	65	5	1	9	13	6	NA	NA	NA	NA	0.25	2	8	0.03	128	0.25	0.5	2048	64	1	0.25	128	1	2	0	1	1	0	1	1	0	1
14-2014-01-3384_CGTACTAG-CTAAGCCT	2014-01-3384	PRJNA1117342	SAMN41579172			poultry	meat	meat	2014-04-29	NA	NA	NA	Prior,sfd 12/5-2014	Prior,sfd 12/5-2014	A	10	10	11	4	8	8	8	2	NA	NA	NA	NA	0.25	2	8	0.03	1	0.25	0.5	2048	0.25	1	0.25	64	1	2	0	0	0	0	1	1	0	1
222-2014-01-3676_GGACTCCT-TTCTAGCT	2014-01-3676	PRJEB33048	SAMEA6492343	ERX3842970	ERR3830223	poultry	caecum	caecum	2014-05-08	RENNESØY	1142	Rennesøy kommune	141403	Nortura Hå	B2	355	36	24	10	13	17	10	25	NA	NA	NA	NA	0.25	2	8	0.03	4	0.25	0.5	8	0.25	0.5	0.5	128	1	4	0	0	0	0	0	1	0	1
240-2014-01-3677_CTCTCTAC-GCGTAAGA	2014-01-3677	PRJEB33048	SAMEA6492351	ERX3842978	ERR3830239	poultry	caecum	caecum	2014-05-08	ÅLGÅRD	1122	Gjesdal kommune	141403	Nortura Hå	B2	355	36	24	10	13	17	10	25	NA	NA	NA	NA	0.25	2	8	0.03	4	0.25	0.5	16	0.25	0.5	0.25	128	1	4	0	0	0	0	0	1	0	1
15-2014-01-3678_CGTACTAG-CGTCTAAT	2014-01-3678	PRJNA1117342	SAMN41579173			poultry	meat	meat	2014-05-12	NA	NA	NA	Solvinge 090514 Id 2758	Solvinge 090514 Id 2758	A	752	10	11	4	8	8	8	49	NA	NA	NA	NA	0.25	64	8	0.03	128	0.25	0.5	2048	0.25	0.5	0.25	256	1	4	0	1	0	0	1	1	1	1
16-2014-01-3680_CGTACTAG-TCTCTCCG	2014-01-3680	PRJNA1117342	SAMN41579174			poultry	meat	meat	2014-05-12	NA	NA	NA	Solvinge 11.05.14 ID: 2758	Solvinge 11.05.14 ID: 2758	B2	355	36	24	10	13	17	10	25	NA	NA	NA	NA	0.25	2	8	0.03	4	0.25	0.5	8	0.25	1	0.25	256	1	4	0	0	0	0	0	1	0	1
17-2014-01-3681_AGGCAGAA-CTCTCTAT	2014-01-3681	PRJNA1117342	SAMN41579175			poultry	meat	meat	2014-05-12	NA	NA	NA	Solvinge 070514 ID 2753	Solvinge 070514 ID 2753	B1	162	9	65	5	1	9	13	6	NA	NA	NA	NA	0.25	128	8	0.03	4	0.25	0.5	8	0.25	1	0.25	256	1	4	0	0	0	0	0	1	1	1
208-2014-01-3683_AGGCAGAA-GCGTAAGA	2014-01-3683	PRJNA1117342	SAMN41579176			poultry	meat	meat	2014-05-12	NA	NA	NA	Prior,sfd 21/5-2014 SKP 666/4	Prior,sfd 21/5-2014 SKP 666/4	A (B2?)	355	36	24	10	13	17	10	25	NA	NA	NA	NA	0.25	2	8	0.03	128	0.25	0.5	8	0.25	1	0.25	256	1	4	0	1	0	0	0	1	0	1
209-2014-01-3685_AGGCAGAA-CTATTAAG	2014-01-3685	PRJNA1117342	SAMN41579177			poultry	meat	meat	2014-05-12	NA	NA	NA	Prior,sfd 17/5-2014 667/3	Prior,sfd 17/5-2014 667/3	A	10	10	11	4	8	8	8	2	NA	NA	NA	NA	0.25	64	8	0.03	2	0.25	0.5	8	0.25	0.5	0.25	256	1	2	0	0	0	0	0	1	1	1
243-2014-01-3802_CTCTCTAC-GAGCCTTA	2014-01-3802	PRJEB33048	SAMEA6492353	ERX3842980	ERR3830243	poultry	caecum	caecum	2014-05-14	GJESÅSEN	425	Åsnes kommune	140514	Nortura Elverum	B2	355	36	24	10	13	17	10	25	NA	NA	NA	NA	0.25	2	8	0.03	8	0.25	0.5	8	0.25	0.5	0.25	128	1	4	0	0	0	0	0	1	0	1
227-2014-01-4267_GGACTCCT-GAGCCTTA	2014-01-4267	PRJNA1117342	SAMN41579178			poultry	meat	meat	2014-05-26	NA	NA	NA	ID 2852, sfd 3/6-2014	ID 2852, sfd 3/6-2014	B1	602	6	19	33	26	11	8	6	NA	NA	NA	NA	0.25	2	8	0.03	4	0.25	0.5	8	0.25	0.5	0.25	128	1	4	0	0	0	0	0	1	0	1
18-2014-01-4270_AGGCAGAA-TATCCTCT	2014-01-4270	PRJEB36302	SAMEA6491098	ERX3841600	ERR3828985	poultry	caecum	caecum	2014-05-26	SOKNEDAL	1648	Midtre Gauldal kommune	141703	Norsk kylling	B1	1246	6	4	15	56	11	26	6	NA	NA	NA	NA	0.25	2	8	0.03	4	0.25	0.5	8	0.25	0.5	0.5	256	1	4	0	0	0	0	0	1	0	1
19-2014-01-4271_AGGCAGAA-GTAAGGAG	2014-01-4271	PRJEB36302	SAMEA6491099	ERX3841601	ERR3828992	poultry	caecum	caecum	2014-05-26	TYNSET	438	Alvdal kommune	141703	Norsk kylling	D	118	31	4	42	44	15	33	17	NA	NA	NA	NA	0.25	2	8	0.03	4	0.25	0.5	16	0.25	0.5	0.5	256	1	4	0	0	0	0	0	1	0	1
237-2014-01-4539_CTCTCTAC-TCGACTAG	2014-01-4539	PRJEB33048	SAMEA6492349	ERX3842976	ERR3830235	poultry	caecum	caecum	2014-06-03	ELVERUM	427	Elverum kommune	141901	Nortura Elverum	B2	355	36	24	10	13	17	10	25	NA	NA	NA	NA	0.25	2	8	0.03	4	0.25	0.5	8	0.25	0.5	0.25	128	1	4	0	0	0	0	0	1	0	1
219-2014-01-4651_TCCTGAGC-GAGCCTTA	2014-01-4651	PRJEB33048	SAMEA6492342	ERX3842969	ERR3830221	poultry	caecum	caecum	2014-06-05	FINNØY	1141	Finnøy kommune	141804	Nortura Hå	A	10	10	11	4	8	8	8	2	NA	NA	NA	NA	0.25	2	8	0.03	2	0.25	0.5	8	0.25	1	0.25	256	1	2	0	0	0	0	0	1	0	1
20-2014-01-4821_AGGCAGAA-ACTGCATA	2014-01-4821	PRJNA1117342	SAMN41579179			poultry	meat	meat	2014-06-12	NA	NA	NA	aut nr 438,lot nr 142301,sfd 23/6-14	aut nr 438,lot nr 142301,sfd 23/6-14	B2	155	6	4	14	16	24	8	14	NA	NA	NA	NA	0.25	128	8	0.03	4	0.25	0.5	8	0.25	0.5	0.25	256	1	4	0	0	0	0	0	1	1	1
21-2014-01-4901_AGGCAGAA-AAGGAGTA	2014-01-4901	PRJNA1117342	SAMN41579180			poultry	meat	meat	2014-06-16	NA	NA	NA	Solvinge,ID2903,sfd18/6-2014	Solvinge,ID2903,sfd18/6-2014	B1	453	99	6	33	33	24	8	7	NA	NA	NA	NA	0.25	128	8	0.03	128	0.25	0.5	2048	64	2	0.5	256	1	4	0	1	1	0	1	1	1	1
22-2014-01-4921_AGGCAGAA-CTAAGCCT	2014-01-4921	PRJEB36302	SAMEA6491100	ERX3841602	ERR3828977	poultry	caecum	caecum	2014-06-17	VÅLER I SOLØR	426	Våler kommune	142007	Nortura Elverum	A	10	10	11	4	8	8	8	2	NA	NA	NA	NA	0.25	128	8	0.03	128	0.25	0.5	8	0.25	0.5	0.25	256	1	2	0	1	0	0	0	1	1	1
204-2014-01-4991_CGTACTAG-TTATGCGA	2014-01-4991	PRJNA1117342	SAMN41579181			poultry	meat	meat	2014-06-23	NA	NA	NA	Prior522,KIWI,SKP667/3,sfd29/6-2014	Prior522,KIWI,SKP667/3,sfd29/6-2014	D	57	6	31	5	28	1	1	2	NA	NA	NA	NA	0.25	2	8	0.03	128	8	16	8	0.25	1	0.25	128	1	4	0	1	0	0	0	1	0	1
231-2014-01-5565_TAGGCATG-CCTAGAGT	2014-01-5565	PRJEB33048	SAMEA6492348	ERX3842975	ERR3830233	poultry	caecum	caecum	2014-08-06	GJESÅSEN	425	Åsnes kommune	NA	Nortura Elverum	D	349	34	36	39	87	67	16	4	NA	NA	NA	NA	0.25	2	8	0.03	4	0.25	0.5	8	0.25	1	0.25	64	1	4	0	0	0	0	0	1	0	1
23-2014-01-5572_AGGCAGAA-CGTCTAAT	2014-01-5572	PRJNA1117342	SAMN41579182			poultry	meat	meat	2014-08-07	NA	NA	NA	Aut nr 438,lot 143201,sfd25.08.14	Solvinge,ID2968,sfd8/7-2014	B1	1642	6	4	5	18	11	8	6	NA	NA	NA	NA	0.25	2	8	0.03	8	0.25	0.5	8	0.25	1	16	256	1	4	0	0	0	0	0	1	0	1
221-2014-01-5657_GGACTCCT-TCGACTAG	2014-01-5657	PRJNA1117342	SAMN41579183			poultry	meat	meat	2014-08-07	NA	NA	NA	Aut nr 438,lot 143201,sfd25.08.14	Solvinge,ID2968,sfd8/7-2014	A	23	6	4	12	1	20	13	7	NA	NA	NA	NA	0.25	2	8	0.03	4	0.25	0.5	8	0.25	0.5	0.25	128	1	2	0	0	0	0	0	1	0	1
212-2014-01-5688_AGGCAGAA-TTATGCGA	2014-01-5688	PRJNA1117342	SAMN41579184			poultry	meat	meat	2014-08-07	NA	NA	NA	Solvinge, bf:14.08.14. id:3087	Solvinge, bf:14.08.14. id:3087	D	1140	83	23	164	181	80	1	42	NA	NA	NA	NA	0.25	2	8	0.03	4	0.25	0.5	2048	64	1	8	256	2	2	0	0	1	0	1	1	0	1
24-2014-01-5748_AGGCAGAA-TCTCTCCG	2014-01-5748	PRJNA1117342	SAMN41579185			poultry	meat	meat	2014-08-19	NA	NA	NA	Prior 522,28.08.14 SKP 667/13	Prior 522,28.08.14 SKP 667/13	A	752	10	11	4	8	8	8	49	NA	NA	NA	NA	0.25	2	8	0.03	2	0.25	0.5	8	64	1	1	256	1	4	0	0	1	0	0	1	0	1
25-2014-01-5749_TCCTGAGC-CTCTCTAT	2014-01-5749	PRJNA1117342	SAMN41579186			poultry	meat	meat	2014-08-19	NA	NA	NA	Prior 522 31.08.14 SKP 667/3	Prior 522 31.08.14 SKP 667/3	B1	453	99	6	33	33	24	8	7	NA	NA	NA	NA	0.25	2	8	0.03	128	0.25	0.5	2048	64	1	2	256	1	2	0	1	1	0	1	1	0	1
236-2014-01-5751_TAGGCATG-TTATGCGA	2014-01-5751	PRJNA1117342	SAMN41579187			poultry	meat	meat	2014-08-19	NA	NA	NA	Prior 522 26.08.14 SKP 666/4	Prior 522 26.08.14 SKP 666/4	B2	355	36	24	10	13	17	10	25	NA	NA	NA	NA	0.25	2	8	0.03	8	0.25	0.5	8	0.25	1	0.25	256	1	2	0	0	0	0	0	1	0	1
199-2014-01-5792_CGTACTAG-CCTAGAGT	2014-01-5792	PRJEB33048	SAMEA6492335	ERX3842962	ERR3830207	poultry	caecum	caecum	2014-08-21	GAUPEN	412	Ringsaker kommune	NA	Nortura Elverum	D	349	34	36	39	87	67	16	4	NA	NA	NA	NA	0.25	2	8	0.03	128	0.25	0.5	8	0.25	1	0.25	64	1	2	0	1	0	0	0	1	0	1
241-2014-01-5912_CTCTCTAC-CTATTAAG	2014-01-5912	PRJEB33048	SAMEA6492352	ERX3842979	ERR3830241	poultry	caecum	caecum	2014-08-26	STAVSJØ	412	Ringsaker kommune	143006	Nortura Elverum	B2	355	36	24	10	13	17	10	25	NA	NA	NA	NA	0.25	2	8	0.03	2	0.25	0.5	16	0.5	0.5	0.25	128	1	4	0	0	0	0	0	1	0	1
26-2014-01-5915_TCCTGAGC-TATCCTCT	2014-01-5915	PRJEB36302	SAMEA6491101	ERX3841603	ERR3828998	poultry	caecum	caecum	2014-08-27	SPYDEBERG	123	Spydeberg kommune	143005	Nortura Rakkestad	B1	3190	6	69	12	18	9	8	7	NA	NA	NA	NA	0.25	128	8	0.03	2	0.25	0.5	16	0.25	0.5	0.12	128	1	4	0	0	0	0	0	1	1	1
245-2014-01-5916_CGAGGCTG-TCGACTAG	2014-01-5916	PRJEB33048	SAMEA6492355	ERX3842982	ERR3830247	poultry	caecum	caecum	2014-08-27	SKOLLENBORG	604	Kongsberg kommune	143005	Nortura Rakkestad	B2	355	36	24	10	13	17	10	25	NA	NA	NA	NA	0.25	2	8	0.03	4	0.25	0.5	32	0.5	0.5	0.25	128	1	4	0	0	0	0	0	1	0	1
27-2014-01-5917_TCCTGAGC-GTAAGGAG	2014-01-5917	PRJEB36302	SAMEA6491102	ERX3841604	ERR3828995	poultry	caecum	caecum	2014-08-27	RAKKESTAD	128	Rakkestad kommune	143004	Nortura Rakkestad	B1	155	6	4	14	16	24	8	14	NA	NA	NA	NA	0.25	2	8	0.03	2	0.25	0.5	8	0.25	0.5	0.12	128	1	4	0	0	0	0	0	1	0	1
28-2014-01-5983_TCCTGAGC-ACTGCATA	2014-01-5983	PRJNA1117342	SAMN41579188			poultry	meat	meat	2014-09-01	NA	NA	NA	Solvinge, SFD: 05.09.14 Sporing: 3169	Solvinge, SFD: 05.09.14 Sporing: 3169	D	371	6	31	83	28	1	1	67	NA	NA	NA	NA	0.25	2	8	0.03	2	0.25	0.5	8	0.25	1	0.06	64	1	2	0	0	0	0	0	1	0	0
225-2014-01-6035_GGACTCCT-CTATTAAG	2014-01-6035	PRJNA1117342	SAMN41579189			poultry	meat	meat	2014-09-03	NA	NA	NA	LOT143502 AUT nr438	LOT143502 AUT nr438	B1	1642	6	4	5	18	11	8	6	NA	NA	NA	NA	0.25	2	8	0.03	4	0.25	0.5	8	0.25	1	8	256	1	2	0	0	0	0	0	1	0	1
244-2014-01-6040_CTCTCTAC-TTATGCGA	2014-01-6040	PRJEB33048	SAMEA6492354	ERX3842981	ERR3830245	poultry	caecum	caecum	2014-09-04	DEGERNES	128	Rakkestad kommune	143109	Nortura Rakkestad	B2	355	36	24	10	13	17	10	25	NA	NA	NA	NA	0.25	2	8	0.03	4	0.25	0.5	32	0.5	0.5	0.25	128	1	4	0	0	0	0	0	1	0	1
196-2014-01-6041_TAAGGCGA-TTATGCGA	2014-01-6041	PRJEB33048	SAMEA6492333	ERX3842960	ERR3830203	poultry	caecum	caecum	2014-09-03	ØRJE	119	Marker kommune	143205	Nortura Rakkestad	D	349	34	36	39	87	67	16	4	NA	NA	NA	NA	0.25	2	8	0.03	4	0.25	0.5	16	0.25	1	0.25	32	1	4	0	0	0	0	0	1	0	1
239-2014-01-6043_CTCTCTAC-CCTAGAGT	2014-01-6043	PRJEB33048	SAMEA6492350	ERX3842977	ERR3830237	poultry	caecum	caecum	2014-09-05	EIDSBERG	125	Eidsberg kommune	143121	Nortura Rakkestad	B2	355	36	24	10	13	17	10	25	NA	NA	NA	NA	0.25	2	8	0.03	2	0.25	0.5	32	0.5	1	0.25	128	1	4	0	0	0	0	0	1	0	1
229-2014-01-6044_TAGGCATG-TCGACTAG	2014-01-6044	PRJEB33048	SAMEA6492346	ERX3842973	ERR3830229	poultry	caecum	caecum	2014-09-04	DEGERNES	105	Sarpsborg kommune	143205	Nortura Rakkestad	D	117	20	45	41	43	5	32	2	NA	NA	NA	NA	0.25	2	8	0.03	2	0.25	0.5	16	0.25	0.5	0.25	128	1	4	0	0	0	0	0	1	0	1
30-2014-01-6122_TCCTGAGC-CTAAGCCT	2014-01-6122	PRJEB36302	SAMEA6491104	ERX3841606	ERR3828993	poultry	caecum	caecum	2014-09-11	SKOGN	1719	Levanger kommune	143204	Norsk kylling	B2	355	36	24	10	13	17	10	25	NA	NA	NA	NA	0.25	64	8	0.03	128	0.25	0.5	2048	64	0.5	1	128	1	4	0	1	1	0	1	1	1	1
230-2014-01-6123_TAGGCATG-TTCTAGCT	2014-01-6123	PRJEB33048	SAMEA6492347	ERX3842974	ERR3830231	poultry	caecum	caecum	2014-09-11	GJESÅSEN	425	Åsnes kommune	143205	Nortura Elverum	D	349	34	36	39	87	67	16	4	NA	NA	NA	NA	0.25	2	8	0.03	4	0.25	0.5	16	0.25	0.5	0.25	64	1	4	0	0	0	0	0	1	0	1
207-2014-01-6135_AGGCAGAA-CCTAGAGT	2014-01-6135	PRJNA1117342	SAMN41579190			poultry	meat	meat	2014-09-12	NA	NA	NA	Solvinge3208sfd19092014slaktedato03092014	Solvinge3208sfd19092014slaktedato03092014	D	115	4	26	39	25	5	31	19	NA	NA	NA	NA	0.25	2	8	0.03	4	0.25	0.5	2048	1	0.5	0.25	128	1	2	0	0	0	0	1	1	0	1
31-2014-01-6291_TCCTGAGC-CGTCTAAT	2014-01-6291	PRJEB36302	SAMEA6491105	ERX3841607	ERR3828996	poultry	caecum	caecum	2014-09-19	STEINKJER	1702	Steinkjer kommune	143306	Norsk kylling	D	115	4	26	39	25	5	31	19	NA	NA	NA	NA	0.25	2	8	0.03	2	0.25	0.5	2048	1	0.5	0.12	32	1	2	0	0	0	0	1	1	0	1
32-2014-01-6321_TCCTGAGC-TCTCTCCG	2014-01-6321	PRJNA1117342	SAMN41579191			poultry	meat	meat	2014-09-18	NA	NA	NA	PriorSKP671/3 sfd30/9-2014	PriorSKP671/3 sfd30/9-2014	B2	355	36	24	10	13	17	10	25	NA	NA	NA	NA	0.25	2	8	0.03	128	8	8	8	0.25	1	0.25	256	1	4	0	1	0	0	0	1	0	1
33-2014-01-6530_GGACTCCT-CTCTCTAT	2014-01-6530	PRJEB36302	SAMEA6491106	ERX3841608	ERR3828986	poultry	caecum	caecum	2014-10-03	GÅSBAKKEN	1653	Melhus kommune	143707	Norsk kylling	A	3107	10	11	5	8	7	219	2	NA	NA	NA	NA	0.25	2	8	0.03	128	0.5	0.5	8	0.5	0.5	0.25	128	1	4	0	1	0	0	0	1	0	1
226-2014-01-6611_GGACTCCT-AAGGCTAT	2014-01-6611	PRJNA1117342	SAMN41579192			poultry	meat	meat	2014-10-14	NA	NA	NA	PriorSKP608/3 sfd13/10-2014	PriorSKP608/3 sfd13/10-2014	B1	453	99	6	33	33	24	8	7	NA	NA	NA	NA	0.25	2	8	0.03	4	0.25	0.5	8	0.25	1	0.25	256	1	4	0	0	0	0	0	1	0	1
34-2014-01-6625_GGACTCCT-TATCCTCT	2014-01-6625	PRJEB36302	SAMEA6491107	ERX3841609	ERR3828997	poultry	caecum	caecum	2014-10-14	Brumunddal	412	Ringsaker kommune	143707	Nortura Elverum	B1	162	9	65	5	1	9	13	6	NA	NA	NA	NA	0.25	2	8	0.03	4	0.25	0.5	16	64	0.5	0.25	128	1	4	0	0	1	0	0	1	0	1
35-2014-01-6710_GGACTCCT-GTAAGGAG	2014-01-6710	PRJEB36302	SAMEA6491108	ERX3841610	ERR3828980	poultry	caecum	caecum	2014-10-17	STØREN	1648	Midtre Gauldal kommune	143806	Norsk kylling	B1	162	9	65	5	1	9	13	6	NA	NA	NA	NA	0.25	2	8	0.03	128	8	8	16	0.5	1	4	256	1	4	0	1	0	0	0	1	0	1
220-2014-01-6811_TCCTGAGC-TTATGCGA	2014-01-6811	PRJNA1117342	SAMN41579193			poultry	meat	meat	2014-10-27	NA	NA	NA	Prior,Småalene gårdskylling 5/11-14	Prior,Småalene gårdskylling 5/11-14	D	349	34	36	39	87	67	16	4	NA	NA	NA	NA	0.25	2	8	0.03	4	0.25	0.5	8	0.25	1	0.25	256	1	2	0	0	0	0	0	1	0	1
233-2014-01-6814_TAGGCATG-CTATTAAG	2014-01-6814	PRJNA1117342	SAMN41579194			poultry	meat	meat	2014-10-27	NA	NA	NA	Kiwi,Prior 608/3 04/11-14	Kiwi,Prior 608/3 04/11-14	B2	355	36	24	10	13	17	10	25	NA	NA	NA	NA	0.25	2	8	0.03	4	0.25	0.5	8	0.25	0.5	0.25	256	1	2	0	0	0	0	0	1	0	1
234-2014-01-6815_TAGGCATG-AAGGCTAT	2014-01-6815	PRJNA1117342	SAMN41579195			poultry	meat	meat	2014-10-27	NA	NA	NA	Kiwi,prior 608/3 29/10-14	Kiwi,prior 608/3 29/10-14	B2	355	36	24	10	13	17	10	25	NA	NA	NA	NA	0.25	2	8	0.03	4	0.25	0.5	8	0.25	1	0.25	256	2	2	0	0	0	0	0	1	0	1
36-2014-01-6838_GGACTCCT-ACTGCATA	2014-01-6838	PRJNA1117342	SAMN41579196			poultry	meat	meat	2014-10-28	NA	NA	NA	Prior, 608/3. 2/11-14	Prior,Småalene gårdskylling 5/11-14	B2	4994	52	116	55	101	113	31	38	NA	NA	NA	NA	0.25	2	8	0.03	128	0.25	0.5	8	0.25	0.5	0.5	256	1	2	0	1	0	0	0	1	0	1
37-2014-01-6924_GGACTCCT-AAGGAGTA	2014-01-6924	PRJEB36302	SAMEA6491109	ERX3841611	ERR3828975	poultry	caecum	caecum	2014-10-31	BEITSTAD	1702	Steinkjer kommune	144006	Norsk kylling	B1	453	99	6	33	33	24	8	7	NA	NA	NA	NA	0.25	2	8	0.03	128	0.25	0.5	2048	64	0.5	1	64	1	2	0	1	1	0	1	1	0	1
38-2014-01-6926_GGACTCCT-CTAAGCCT	2014-01-6926	PRJEB36302	SAMEA6491110	ERX3841612	ERR3828999	poultry	caecum	caecum	2014-11-03	ULVIK	1233	Ulvik herad	NA	Nortura Hå	A	10	10	11	4	8	8	8	2	NA	NA	NA	NA	0.25	64	8	0.03	2	0.25	0.5	8	0.25	0.5	0.12	64	1	2	0	0	0	0	0	1	1	1
39-2014-01-7009_GGACTCCT-CGTCTAAT	2014-01-7009	PRJNA1117342	SAMN41579197			poultry	meat	meat	2014-11-07	NA	NA	NA	Solvinge,11/11-14, Sporing 3395	Solvinge,11/11-14, Sporing 3395	B1	162	9	65	5	1	9	13	6	NA	NA	NA	NA	0.25	2	8	0.03	4	0.25	0.5	8	0.25	2	4	256	1	4	0	0	0	0	0	1	0	1
40-2014-01-7010_GGACTCCT-TCTCTCCG	2014-01-7010	PRJNA1117342	SAMN41579198			poultry	meat	meat	2014-11-07	NA	NA	NA	Solvinge, 6/11-14, sporing 3369	Solvinge, 6/11-14, sporing 3369	B1	2079	6	4	4	18	11	7	7	NA	NA	NA	NA	0.25	2	8	0.03	128	0.25	0.5	2048	64	2	0.5	256	1	4	0	1	1	0	1	1	0	1
194-2014-01-7050_TAAGGCGA-AAGGCTAT	2014-01-7050	PRJEB33048	SAMEA6492332	ERX3842959	ERR3830201	poultry	caecum	caecum	2014-11-11	ØRJE	119	Marker kommune	144106	Nortura Rakkestad	B2	752	10	11	4	8	8	8	49	NA	NA	NA	NA	0.25	2	8	0.03	2	0.25	0.5	8	0.25	0.5	0.12	64	1	2	0	0	0	0	0	1	0	1
41-2014-01-7136_TAGGCATG-CTCTCTAT	2014-01-7136	PRJEB36302	SAMEA6491112	ERX3841614	ERR3828984	poultry	caecum	caecum	2014-11-14	ØRJE	119	Marker kommune	144212	Nortura Rakkestad	B1	162	9	65	5	1	9	13	6	NA	NA	NA	NA	0.25	64	8	0.03	128	0.25	0.5	2048	64	1	8	256	1	2	0	1	1	0	1	1	1	1
42-2014-01-7150_TAGGCATG-TATCCTCT	2014-01-7150	PRJNA1117342	SAMN41579199			poultry	meat	meat	2014-11-17	NA	NA	NA	Solvinge, 16.11.14, 3411	Solvinge, 16.11.14, 3411	B2	355	36	24	10	13	17	10	25	NA	NA	NA	NA	0.25	2	8	0.03	128	8	16	8	0.5	0.5	0.25	64	1	4	0	1	0	0	0	1	0	1
200-2014-01-7207_CGTACTAG-GCGTAAGA	2014-01-7207	PRJEB33048	SAMEA6492336	ERX3842963	ERR3830209	poultry	caecum	caecum	2014-11-18	SVORKMO	1638	Orkdal kommune	144305	Norsk kylling	A	3107	10	11	5	8	7	219	2	NA	NA	NA	NA	0.25	2	8	0.03	128	0.25	0.5	8	0.25	0.5	0.25	128	1	2	0	1	0	0	0	1	0	1
43-2014-01-7234_TAGGCATG-GTAAGGAG	2014-01-7234	PRJEB36302	SAMEA6491113	ERX3841615	ERR3828994	poultry	caecum	caecum	2014-11-20	STAVSJØ	412	Ringsaker kommune	144207	Nortura Elverum	B1	453	99	6	33	33	24	8	7	NA	NA	NA	NA	0.25	2	8	0.03	128	0.25	0.5	8	0.25	0.5	1	64	1	2	0	1	0	0	0	1	0	1
216-2014-01-7291_TCCTGAGC-GCGTAAGA	2014-01-7291	PRJNA1117342	SAMN41579200			poultry	meat	meat	2014-11-24	NA	NA	NA	Prior, 608/3, 28.11.14	Prior, 608/3, 28.11.14	A	752	10	11	4	8	8	8	49	NA	NA	NA	NA	0.25	2	8	0.03	2	0.25	0.5	16	0.25	0.5	0.12	64	1	8	0	0	0	0	0	1	0	1
44-2014-01-7375_TAGGCATG-ACTGCATA	2014-01-7375	PRJEB36302	SAMEA6491114	ERX3841616	ERR3828983	poultry	caecum	caecum	2014-12-02	LØTEN	415	Løten kommune	NA	Nortura Elverum	B1	453	99	6	33	33	24	8	7	NA	NA	NA	NA	0.25	2	8	0.03	128	0.25	0.5	8	0.25	0.5	2	128	1	4	0	1	0	0	0	1	0	1
45-2014-01-7443_TAGGCATG-AAGGAGTA	2014-01-7443	PRJEB36302	SAMEA6491115	ERX3841617	ERR3828989	poultry	caecum	caecum	2014-12-08	SKOGN	1719	Levanger kommune	NA	Ytterøykylling	A	191	6	29	5	18	11	8	41	NA	NA	NA	NA	0.25	2	8	0.03	4	0.25	0.5	1024	0.25	1	0.25	256	1	8	0	0	0	0	1	1	0	1
210-2014-01-7479_AGGCAGAA-AAGGCTAT	2014-01-7479	PRJEB33048	SAMEA6492340	ERX3842967	ERR3830217	poultry	caecum	caecum	2014-12-09	FANNREM	1638	Orkdal kommune	NA	Norsk kylling	B1	602	6	19	33	26	11	8	6	NA	NA	NA	NA	0.25	2	8	0.03	4	0.25	0.5	2048	0.5	1	0.25	256	1	4	0	0	0	0	1	1	0	1
218-2014-01-7490_TCCTGAGC-AAGGCTAT	2014-01-7490	PRJEB33048	SAMEA6492341	ERX3842968	ERR3830219	poultry	caecum	caecum	2014-12-09	KLEPPE	1120	Klepp kommune	NA	Ytterøykylling	A	10	10	11	4	8	8	8	2	NA	NA	NA	NA	0.25	2	8	0.03	1	0.25	0.5	8	0.25	2	0.12	128	1	2	0	0	0	0	0	1	0	1
46-2014-01-7512_TAGGCATG-CTAAGCCT	2014-01-7512	PRJEB36302	SAMEA6491116	ERX3841618	ERR3828982	poultry	caecum	caecum	2014-12-11	YTTERØY	1719	Levanger kommune	NA	Ytterøykylling	B2	355	36	24	10	13	17	10	25	NA	NA	NA	NA	0.25	2	8	0.03	128	0.25	0.5	16	0.25	2	0.25	32	1	2	0	1	0	0	0	1	0	1
206-2014-01-7543_AGGCAGAA-TTCTAGCT	2014-01-7543	PRJEB33048	SAMEA6492339	ERX3842966	ERR3830215	poultry	caecum	caecum	2014-12-12	YTTERØY	1719	Levanger kommune	Ytterøykylling	Ytterøykylling	A	752	10	11	4	8	8	8	49	NA	NA	NA	NA	0.25	2	8	0.03	4	0.25	0.5	2048	0.25	0.5	0.25	128	1	4	0	0	0	0	1	1	0	1
202-2014-01-7584_CGTACTAG-AAGGCTAT	2014-01-7584	PRJEB33048	SAMEA6492337	ERX3842964	ERR3830211	poultry	caecum	caecum	2014-12-17	NAMDALSEID	1725	Namdalseid kommune	Ytterøykylling	Ytterøykylling	B2	355	36	24	10	13	17	10	25	NA	NA	NA	NA	0.25	2	8	0.03	128	8	8	16	0.25	1	0.25	128	1	4	0	1	0	0	0	1	0	1
147-Q01-52_TAGCGCTC-CGTCTAAT	Q01-52	PRJNA1117342	SAMN41579201			human	clinical	urine	2015-12-09	NA	NA	NA	urine midstream	31965048	NA	131	53	40	47	13	36	28	29	no	0.5	26	24	0.25	2	8	0.03	128	0.25	0.5	8	0.25	0.5	1	256	1	8	0	1	0	0	0	1	0	1
122-Q03-33_CGGAGCCT-CTAAGCCT	Q03-33	PRJNA1117342	SAMN41579202			human	clinical	blood	2016-01-14	NA	NA	NA	blood	35405021	NA	136	38	39	30	13	17	11	28	no	NA	27	27	0.25	2	8	0.03	128	0.25	0.5	8	0.25	1	1	128	1	4	0	1	0	0	0	1	0	1
174-E5-22_TGCAGCTA-TATCCTCT	E5-22	PRJNA1117342	SAMN41579203			human	healthy carrier	stool	NA	NA	NA	NA	stool	NA	NA	131	53	40	47	13	36	28	29	NA	32	NA	NA	0.25	128	8	0.03	4	0.25	0.5	16	0.25	2	16	256	1	2	0	0	0	0	0	1	1	1
171-E4-71_CGATCAGT-CGTCTAAT	E4-71	PRJNA1117342	SAMN41579204			human	healthy carrier	stool	NA	NA	NA	NA	stool	NA	NA	131	53	40	47	13	36	28	29	NA	32	NA	NA	0.25	2	8	0.03	128	0.25	0.5	8	0.25	0.5	16	256	1	8	0	1	0	0	0	1	0	1
121-Q02-39_CGGAGCCT-AAGGAGTA	Q02-39	PRJNA1117342	SAMN41579205			human	clinical	blood	2015-12-10	NA	NA	NA	blood	35435141	NA	10	10	11	4	8	8	8	2	no	0.75	28	27	0.5	64	128	0.03	128	0.25	0.5	2048	0.25	0.5	1	16	1	8	1	1	0	0	1	1	1	1
119-Q03-47_CGGAGCCT-GTAAGGAG	Q03-47	PRJNA1117342	SAMN41579206			human	clinical	blood	2016-01-15	NA	NA	NA	blood	32920068	NA	7330	687	103	19	36	23	44	26	no	1	27	26	0.25	128	8	0.03	128	0.25	0.5	2048	64	1	2	256	1	8	0	1	1	0	1	1	1	1
100-Q02-32_ACTCGCTA-TCTCTCCG	Q02-32	PRJNA1117342	SAMN41579207			human	clinical	blood	2015-12-10	NA	NA	NA	blood	35435097	NA	12	13	13	9	13	16	10	9	no	12	27	27	0.25	64	8	0.03	128	0.25	0.5	8	64	1	4	64	1	4	0	1	1	0	0	1	1	1
146-Q01-56_TAGCGCTC-CTAAGCCT	Q01-56	PRJNA1117342	SAMN41579208			human	clinical	blood	2015-12-09	NA	NA	NA	blood	32965084	NA	131	53	40	47	13	36	28	29	no	0.25	28	26	0.25	2	8	0.03	128	0.25	0.5	8	0.25	0.5	0.25	256	1	4	0	1	0	0	0	1	0	1
118-Q02-78_CGGAGCCT-TATCCTCT	Q02-78	PRJNA1117342	SAMN41579209			human	clinical	blood	2015-12-14	NA	NA	NA	blood	102330	NA	69	21	35	27	6	5	5	4	no	3	30	28	0.25	64	8	0.03	128	0.25	0.5	2048	64	64	4	256	1	32	0	1	1	1	1	1	1	1
184-E7-61_TCGACGTC-ACTGCATA	E7-61	PRJNA1117342	SAMN41579210			human	healthy carrier	stool	NA	NA	NA	NA	stool	NA	NA	117	20	45	41	43	5	32	2	NA	4	NA	NA	0.25	2	8	0.03	128	2	16	8	0.25	0.5	4	256	1	16	0	1	0	0	0	1	0	1
117-Q02-16_CGGAGCCT-CTCTCTAT	Q02-16	PRJNA1117342	SAMN41579211			human	clinical	urine	2015-12-10	NA	NA	NA	urine midstream	96484	NA	38	4	26	2	25	5	5	19	no	2	30	29	0.25	2	8	0.03	1	0.25	0.5	2048	64	0.5	4	256	1	8	0	0	1	0	1	1	0	1
176-E7-47_TGCAGCTA-ACTGCATA	E7-47	PRJNA1117342	SAMN41579212			human	healthy carrier	stool	NA	NA	NA	NA	stool	NA	NA	38	4	26	2	25	5	5	19	NA	16	NA	NA	0.25	2	8	0.03	128	0.25	0.5	8	0.25	1	8	256	1	2	0	1	0	0	0	1	0	1
108-Q02-31_GGAGCTAC-TCTCTCCG	Q02-31	PRJNA1117342	SAMN41579213			human	clinical	blood	2015-12-10	NA	NA	NA	blood	35435080	NA	69	21	35	27	6	5	5	4	no	8	28	28	0.25	64	8	0.03	128	0.25	0.5	2048	64	1	8	256	1	32	0	1	1	0	1	1	1	1
114-Q03-54_GCGTAGTA-CTAAGCCT	Q03-54	PRJNA1117342	SAMN41579214			human	clinical	blood	2016-01-15	NA	NA	NA	blood	35420193	NA	1642	6	4	5	18	11	8	6	no	16	28	25	0.25	128	256	0.03	128	0.25	0.5	2048	64	1	8	256	1	8	1	1	1	0	1	1	1	1
111-Q03-58_GCGTAGTA-GTAAGGAG	Q03-58	PRJNA1117342	SAMN41579215			human	clinical	urine	2016-01-15	NA	NA	NA	urine midstream	103602	NA	162	9	65	5	1	9	13	6	no	24	28	31	0.25	128	8	0.03	128	0.25	0.5	2048	64	1	8	256	1	8	0	1	1	0	1	1	1	1
106-Q04-11_GGAGCTAC-CTAAGCCT	Q04-11	PRJNA1117342	SAMN41579216			human	clinical	urine	2016-02-11	NA	NA	NA	urine midstream	31995125	NA	162	9	65	5	1	9	13	6	yes	12	18	16	0.25	128	8	0.03	128	1	8	2048	64	1	8	256	1	2	0	1	1	0	1	1	1	1
105-Q01-80_GGAGCTAC-AAGGAGTA	Q01-80	PRJNA1117342	SAMN41579217			human	clinical	blood	2015-12-10	NA	NA	NA	blood	35475078	NA	410	6	4	12	1	20	18	7	no	4	31	24	0.25	2	128	0.03	128	0.25	0.5	2048	64	64	8	256	1	2	1	1	1	1	1	1	0	1
99-Q01-17_ACTCGCTA-CGTCTAAT	Q01-17	PRJNA1117342	SAMN41579218			human	clinical	blood	2015-12-09	NA	NA	NA	blood	99282	NA	73	36	24	9	13	17	11	25	no	8	28	28	0.25	2	8	0.03	8	0.25	0.5	8	0.25	0.5	8	256	1	2	0	0	0	0	0	1	0	1
101-Q01-28_GGAGCTAC-CTCTCTAT	Q01-28	PRJNA1117342	SAMN41579219			human	clinical	urine	2015-12-09	NA	NA	NA	urine midstream	36895008	NA	1147	6	4	4	18	135	7	6	no	12	28	26	0.25	2	8	0.03	1	0.25	0.5	8	0.5	0.5	8	256	1	8	0	0	0	0	0	1	0	1
102-Q02-17_GGAGCTAC-TATCCTCT	Q02-17	PRJNA1117342	SAMN41579220			human	clinical	blood	2015-12-10	NA	NA	NA	blood	103356	NA	155	6	4	14	16	24	8	14	no	64	27	27	0.25	64	256	0.03	4	0.25	0.5	2048	64	0.5	8	256	1	8	1	0	1	0	1	1	1	1
115-Q02-40_GCGTAGTA-CGTCTAAT	Q02-40	PRJNA1117342	SAMN41579221			human	clinical	blood	2015-12-10	NA	NA	NA	blood	32935022	NA	88	6	4	12	1	20	12	7	no	6	28	28	0.25	128	256	0.03	128	0.25	0.5	2048	0.25	0.5	8	256	1	8	1	1	0	0	1	1	1	1
103-Q02-41_GGAGCTAC-GTAAGGAG	Q02-41	PRJNA1117342	SAMN41579222			human	clinical	blood	2015-12-10	NA	NA	NA	blood	102896	NA	405	35	37	29	25	4	5	73	no	8	25	24	0.25	64	8	0.03	4	0.25	0.5	2048	64	0.5	8	256	1	32	0	0	1	0	1	1	1	1
109-Q03-01_GCGTAGTA-CTCTCTAT	Q03-01	PRJNA1117342	SAMN41579223			human	clinical	blood	2015-12-14	NA	NA	NA	blood	32925050	NA	69	21	35	27	6	5	5	4	no	12	28	26	0.25	128	8	0.03	64	0.25	0.5	2048	64	0.5	8	256	1	64	0	1	1	0	1	1	1	1
112-Q03-23_GCGTAGTA-ACTGCATA	Q03-23	PRJNA1117342	SAMN41579224			human	clinical	blood	2015-12-14	NA	NA	NA	blood	35385+Y72022	NA	57	6	31	5	28	1	1	2	no	64	28	27	0.25	128	8	0.03	128	0.25	0.5	2048	64	0.5	8	256	1	16	0	1	1	0	1	1	1	1
110-Q04-13_GCGTAGTA-TATCCTCT	Q04-13	PRJNA1117342	SAMN41579225			human	clinical	blood	2016-02-11	NA	NA	NA	blood	35495004	NA	453	99	6	33	33	24	8	7	no	64	26	26	0.25	128	128	0.03	128	0.25	0.5	2048	64	0.5	8	256	1	4	1	1	1	0	1	1	1	1
107-Q04-14_GGAGCTAC-CGTCTAAT	Q04-14	PRJNA1117342	SAMN41579226			human	clinical	urine	2016-02-11	NA	NA	NA	urine midstream	98673	NA	69	21	35	27	6	5	5	4	no	16	29	28	0.25	128	8	0.03	128	0.25	0.5	2048	64	0.5	8	256	1	64	0	1	1	0	1	1	1	1
93-Q01-81_ACTCGCTA-CTCTCTAT	Q01-81	PRJNA1117342	SAMN41579227			human	clinical	urine	2015-12-10	NA	NA	NA	urine midstream	31975015	NA	162	9	65	5	1	9	13	6	yes	8	16	10	0.25	128	8	0.03	128	2	8	2048	64	1	16	256	1	4	0	1	1	0	1	1	1	1
96-Q04-12_ACTCGCTA-ACTGCATA	Q04-12	PRJNA1117342	SAMN41579228			human	clinical	blood	2016-02-11	NA	NA	NA	blood	32995084	NA	393	18	106	17	6	5	5	4	no	64	30	26	0.25	128	8	0.03	128	0.25	0.5	2048	64	1	16	256	1	128	0	1	1	0	1	1	1	1
161-Q03-44_CCTAAGAC-AAGGAGTA	Q03-44	PRJNA1117342	SAMN41579229			human	clinical	blood	2016-01-14	NA	NA	NA	blood	101396	NA	131	53	40	47	13	36	28	29	no	0.25	27	25	0.25	2	8	0.03	128	0.25	0.5	8	0.5	0.5	0.25	64	1	8	0	1	0	0	0	1	0	1
132-Q02-29_TACGCTGC-TCTCTCCG	Q02-29	PRJNA1117342	SAMN41579230			human	clinical	urine	2015-12-10	NA	NA	NA	urine midstream	99522	NA	131	53	40	47	13	36	28	29	no	0.38	24	25	0.25	2	8	0.03	128	0.25	0.5	8	0.25	0.5	0.5	128	1	8	0	1	0	0	0	1	0	1
180-E6-47_TGCAGCTA-TCTCTCCG	E6-47	PRJNA1117342	SAMN41579231			human	healthy carrier	stool	NA	NA	NA	NA	stool	NA	NA	744	10	11	135	8	8	8	2	NA	32	NA	NA	0.25	128	256	0.03	128	0.25	0.5	2048	64	0.5	16	256	1	32	1	1	1	0	1	1	1	1
131-Q03-67_TACGCTGC-CGTCTAAT	Q03-67	PRJNA1117342	SAMN41579232			human	clinical	urine	2016-01-15	NA	NA	NA	urine midstream	103695	NA	131	53	40	47	13	36	28	29	no	0.5	25	23	0.25	2	8	0.03	128	0.25	0.5	16	1	0.5	0.5	256	1	4	0	1	0	0	0	1	0	1
116-Q01-25_GCGTAGTA-TCTCTCCG	Q01-25	PRJNA1117342	SAMN41579233			human	clinical	blood	2015-12-09	NA	NA	NA	blood	32895020	NA	1193	14	14	10	200	17	7	10	no	12	30	29	0.25	128	8	0.03	128	0.25	0.5	2048	64	0.5	16	256	1	2	0	1	1	0	1	1	1	1
98-Q01-44_ACTCGCTA-CTAAGCCT	Q01-44	PRJNA1117342	SAMN41579234			human	clinical	urine	2015-12-09	NA	NA	NA	urine midstream	36965049	NA	38	4	26	2	25	5	5	19	yes	64	6	21	0.25	128	8	0.03	128	8	1	2048	0.25	0.5	16	256	1	8	0	1	0	0	1	1	1	1
95-Q03-48_ACTCGCTA-GTAAGGAG	Q03-48	PRJNA1117342	SAMN41579235			human	clinical	urine	2016-01-15	NA	NA	NA	urine midstream	103599	NA	393	18	106	17	6	5	5	4	no	64	28	28	0.25	64	8	0.03	128	0.25	0.5	2048	0.25	0.5	16	256	1	2	0	1	0	0	1	1	1	1
94-Q04-02_ACTCGCTA-TATCCTCT	Q04-02	PRJNA1117342	SAMN41579236			human	clinical	blood	2016-01-18	NA	NA	NA	blood	35405018	NA	69	21	35	27	6	5	5	4	no	64	34	31	0.25	64	8	0.03	32	0.25	0.5	1024	32	0.5	16	256	1	32	0	1	1	0	1	1	1	1
97-Q04-03_ACTCGCTA-AAGGAGTA	Q04-03	PRJNA1117342	SAMN41579237			human	clinical	blood	2016-01-18	NA	NA	NA	blood	35405032	NA	393	18	106	17	6	5	5	4	no	24	29	27	0.25	2	8	0.03	8	0.25	0.5	8	0.25	0.5	16	256	1	4	0	0	0	0	0	1	0	1
140-Q03-52_ATGCGCAG-TCTCTCCG	Q03-52	PRJNA1117342	SAMN41579238			human	clinical	blood	2016-01-15	NA	NA	NA	blood	35420052	NA	4381	6	11	5	1	20	306	2	no	0.25	27	26	0.25	16	8	0.03	1	0.25	0.5	2048	0.25	1	0.12	64	1	8	0	0	0	0	1	1	1	1
113-Q03-42_GCGTAGTA-AAGGAGTA	Q03-42	PRJNA1117342	SAMN41579239			human	clinical	blood	2016-01-14	NA	NA	NA	blood	32905033	NA	131	53	40	47	13	36	28	29	no	4	28	27	0.25	128	8	0.03	128	0.25	0.5	8	0.25	1	4	256	1	8	0	1	0	0	0	1	1	1
191-E7-51_TAAGGCGA-CCTAGAGT	E7-51	PRJNA1117342	SAMN41579240			human	healthy carrier	stool	NA	NA	NA	NA	stool	NA	NA	3877	10	11	369	8	8	8	2	NA	0.25	NA	NA	0.25	2	8	0.03	1	0.25	0.5	8	0.25	0.5	0.12	4	1	2	0	0	0	0	0	0	0	1
172-E7-75_CGATCAGT-TCTCTCCG	E7-75	PRJNA1117342	SAMN41579241			human	healthy carrier	stool	NA	NA	NA	NA	stool	NA	NA	127	13	14	19	36	23	11	10	NA	0.125	NA	NA	0.25	2	8	0.03	128	8	4	16	1	0.5	0.12	64	1	4	0	1	0	0	0	1	0	1
152-Q03-45_ACTGAGCG-ACTGCATA	Q03-45	PRJNA1117342	SAMN41579242			human	clinical	urine	2016-01-14	NA	NA	NA	urine catheter	36905023	NA	10	10	11	4	8	8	8	2	no	0.38	28	27	0.25	32	8	0.03	1	0.25	0.5	2048	64	0.5	0.12	64	1	4	0	0	1	0	1	1	1	1
164-Q02-03_CCTAAGAC-TCTCTCCG	Q02-03	PRJNA1117342	SAMN41579243			human	clinical	blood	2015-12-10	NA	NA	NA	blood	103402	NA	636	13	108	10	97	18	68	93	no	0.25	27	27	0.25	2	8	0.03	4	0.25	0.5	8	64	1	0.25	64	1	4	0	0	1	0	0	1	0	1
142-Q02-75_TAGCGCTC-TATCCTCT	Q02-75	PRJNA1117342	SAMN41579244			human	clinical	blood	2015-12-14	NA	NA	NA	blood	102264	NA	131	53	40	47	13	36	28	29	no	0.38	25	23	0.25	2	8	0.03	128	0.25	0.5	16	0.25	32	0.25	256	1	8	0	1	0	1	0	1	0	1
169-Q02-02_CGATCAGT-AAGGAGTA	Q02-02	PRJNA1117342	SAMN41579245			human	clinical	urine	2015-12-10	NA	NA	NA	urine midstream	36975004	NA	69	21	35	27	6	5	5	4	no	0.19	29	28	0.25	128	8	0.03	128	0.25	0.5	2048	64	32	0.25	64	1	32	0	1	1	1	1	1	1	1
188-E4-60_TCGACGTC-TCTCTCCG	E4-60	PRJNA1117342	SAMN41579246			human	healthy carrier	stool	NA	NA	NA	NA	stool	NA	NA	131	53	40	47	13	36	28	29	NA	1	NA	NA	0.25	2	8	0.03	128	0.25	1	16	0.25	0.5	0.5	256	1	8	0	1	0	0	0	1	0	1
190-E6-60_TAAGGCGA-TTCTAGCT	E6-60	PRJNA1117342	SAMN41579247			human	healthy carrier	stool	NA	NA	NA	NA	stool	NA	NA	38	4	26	2	25	5	5	19	NA	0.5	NA	NA	0.25	2	8	0.03	128	8	0.5	2048	64	64	0.25	64	1	64	0	1	1	1	1	1	0	1
145-Q01-27_TAGCGCTC-AAGGAGTA	Q01-27	PRJNA1117342	SAMN41579248			human	clinical	blood	2015-12-09	NA	NA	NA	blood	35395045	NA	95	37	38	19	37	17	11	26	no	0.25	28	27	0.25	2	8	0.03	4	0.25	0.5	16	64	64	0.25	64	1	8	0	0	1	1	0	1	0	1
159-Q01-60_CCTAAGAC-GTAAGGAG	Q01-60	PRJNA1117342	SAMN41579249			human	clinical	urine	2015-12-09	NA	NA	NA	urine midstream	97113	NA	636	13	108	10	97	18	68	93	yes	0.25	6	13	0.25	128	16	0.03	128	8	8	2048	64	64	0.25	64	1	128	0	1	1	1	1	1	1	1
170-E8-08_CGATCAGT-CTAAGCCT	E8-08	PRJNA1117342	SAMN41579250			human	healthy carrier	stool	NA	NA	NA	NA	stool	NA	NA	131	53	40	47	13	36	28	29	NA	32	NA	NA	0.25	64	8	0.03	128	0.25	0.5	2048	0.25	0.5	16	256	1	4	0	1	0	0	1	1	1	1
160-Q03-59_CCTAAGAC-ACTGCATA	Q03-59	PRJNA1117342	SAMN41579251			human	clinical	blood	2016-01-15	NA	NA	NA	blood	35420046	NA	69	21	35	27	6	5	5	4	no	0.38	26	25	0.25	64	8	0.03	128	0.25	0.5	2048	64	64	0.25	128	1	64	0	1	1	1	1	1	1	1
175-E4-64_TGCAGCTA-GTAAGGAG	E4-64	PRJNA1117342	SAMN41579252			human	healthy carrier	stool	NA	NA	NA	NA	stool	NA	NA	10	10	11	4	8	8	8	2	NA	0.5	NA	NA	0.25	128	8	0.03	128	0.25	0.5	8	0.25	0.5	0.25	32	1	4	0	1	0	0	0	1	1	1
183-E5-42_TCGACGTC-GTAAGGAG	E5-42	PRJNA1117342	SAMN41579253			human	healthy carrier	stool	NA	NA	NA	NA	stool	NA	NA	841	6	4	5	1	9	2	7	NA	0.25	NA	NA	0.25	128	8	0.03	128	0.25	0.5	8	0.25	0.5	0.25	128	1	4	0	1	0	0	0	1	1	1
189-E5-45_TAAGGCGA-TCGACTAG	E5-45	PRJNA1117342	SAMN41579254			human	healthy carrier	stool	NA	NA	NA	NA	stool	NA	NA	69	21	35	27	6	5	5	4	NA	0.25	NA	NA	0.25	128	8	0.03	128	8	2	2048	64	0.5	0.25	64	1	128	0	1	1	0	1	1	1	1
181-E6-02_TCGACGTC-CTCTCTAT	E6-02	PRJNA1117342	SAMN41579255			human	healthy carrier	stool	NA	NA	NA	NA	stool	NA	NA	162	9	65	5	1	9	13	6	NA	0.032	NA	NA	0.25	64	8	0.03	128	0.25	0.5	2048	64	0.5	0.25	128	1	8	0	1	1	0	1	1	1	1
187-E6-65_TCGACGTC-CGTCTAAT	E6-65	PRJNA1117342	SAMN41579256			human	healthy carrier	stool	NA	NA	NA	NA	stool	NA	NA	131	53	40	47	13	36	28	29	NA	0.5	NA	NA	0.25	2	8	0.03	128	8	4	16	0.25	0.5	0.25	256	1	8	0	1	0	0	0	1	0	1
185-E7-05_TCGACGTC-AAGGAGTA	E7-05	PRJNA1117342	SAMN41579257			human	healthy carrier	stool	NA	NA	NA	NA	stool	NA	NA	117	20	45	41	43	5	32	2	NA	0.5	NA	NA	0.25	2	8	0.03	128	0.25	0.5	8	0.25	0.5	0.25	64	1	4	0	1	0	0	0	1	0	1
192-E7-44_TAAGGCGA-GCGTAAGA	E7-44	PRJNA1117342	SAMN41579258			human	healthy carrier	stool	NA	NA	NA	NA	stool	NA	NA	52	6	11	5	1	20	8	2	NA	0.25	NA	NA	0.25	2	8	0.03	2	0.25	0.5	8	0.25	0.5	0.25	64	1	4	0	0	0	0	0	1	0	1
179-E7-64_TGCAGCTA-CGTCTAAT	E7-64	PRJNA1117342	SAMN41579259			human	healthy carrier	stool	NA	NA	NA	NA	stool	NA	NA	6338	290	54	55	352	514	323	38	NA	0.5	NA	NA	0.25	64	8	0.03	1	0.25	0.5	8	0.25	0.5	0.25	32	1	8	0	0	0	0	0	1	1	1
173-E8-09_TGCAGCTA-CTCTCTAT	E8-09	PRJNA1117342	SAMN41579260			human	healthy carrier	stool	NA	NA	NA	NA	stool	NA	NA	10	10	11	4	8	8	8	2	NA	0.25	NA	NA	0.25	2	8	0.03	2	0.25	0.5	2048	64	0.5	0.25	8	1	8	0	0	1	0	1	0	0	1
143-Q01-04_TAGCGCTC-GTAAGGAG	Q01-04	PRJNA1117342	SAMN41579261			human	clinical	blood	2015-12-07	NA	NA	NA	blood	32910081	NA	58	6	4	4	16	24	8	14	no	0.25	27	24	0.25	64	8	0.03	128	0.25	0.5	2048	64	0.5	0.25	8	1	16	0	1	1	0	1	0	1	1
158-Q01-24_CCTAAGAC-TATCCTCT	Q01-24	PRJNA1117342	SAMN41579262			human	clinical	blood	2015-12-09	NA	NA	NA	blood	32895013	NA	69	21	35	27	6	5	5	4	no	0.25	28	27	0.25	2	8	0.03	128	0.25	0.5	8	0.25	0.5	0.25	64	1	2	0	1	0	0	0	1	0	1
153-Q03-55_ACTGAGCG-AAGGAGTA	Q03-55	PRJNA1117342	SAMN41579263			human	clinical	blood	2016-01-15	NA	NA	NA	blood	32920153	NA	131	53	40	47	13	36	28	29	no	0.5	29	26	0.25	2	8	0.03	128	0.25	0.5	2048	64	1	0.25	256	1	32	0	1	1	0	1	1	0	1
126-Q02-30_TACGCTGC-TATCCTCT	Q02-30	PRJNA1117342	SAMN41579264			human	clinical	blood	2015-12-10	NA	NA	NA	blood	102850	NA	14	14	14	10	14	17	7	10	no	0.19	26	24	0.25	128	256	0.03	128	0.25	0.5	2048	64	0.5	0.25	4	1	4	1	1	1	0	1	0	1	1
168-Q02-33_CGATCAGT-ACTGCATA	Q02-33	PRJNA1117342	SAMN41579265			human	clinical	blood	2015-12-10	NA	NA	NA	blood	35435024	NA	38	4	26	2	25	5	5	19	yes	0.25	6	13	0.25	2	8	0.03	128	8	8	2048	64	0.5	0.25	64	1	4	0	1	1	0	1	1	0	1
123-Q02-36_CGGAGCCT-CGTCTAAT	Q02-36	PRJNA1117342	SAMN41579266			human	clinical	blood	2015-12-10	NA	NA	NA	blood	102893	NA	88	6	4	12	1	20	12	7	no	0.5	25	22	0.25	128	8	0.03	8	0.25	0.5	2048	0.25	0.5	0.25	128	1	8	0	0	0	0	1	1	1	1
128-Q03-53_TACGCTGC-ACTGCATA	Q03-53	PRJNA1117342	SAMN41579267			human	clinical	blood	2016-01-15	NA	NA	NA	blood	35420153	NA	131	53	40	47	13	36	28	29	no	0.75	24	26	0.25	128	8	0.03	128	0.25	0.5	2048	64	0.5	0.5	256	1	4	0	1	1	0	1	1	1	1
135-Q03-37_ATGCGCAG-GTAAGGAG	Q03-37	PRJNA1117342	SAMN41579268			human	clinical	urine	2016-01-14	NA	NA	NA	urine midstream	97640	NA	998	13	52	156	14	17	25	17	no	0.19	27	26	0.25	128	8	0.03	128	0.25	0.5	2048	0.25	0.5	0.25	64	1	4	0	1	0	0	1	1	1	1
124-Q02-15_CGGAGCCT-TCTCTCCG	Q02-15	PRJNA1117342	SAMN41579269			human	clinical	blood	2015-12-10	NA	NA	NA	blood	103092	NA	131	53	40	47	13	36	28	29	no	1	27	25	0.25	64	8	0.03	128	0.25	0.5	2048	64	0.5	1	256	1	128	0	1	1	0	1	1	1	1
137-Q03-64_ATGCGCAG-AAGGAGTA	Q03-64	PRJNA1117342	SAMN41579270			human	clinical	blood	2016-01-15	NA	NA	NA	blood	35420047	NA	636	13	108	10	97	18	68	93	no	0.38	25	23	0.25	2	8	0.03	128	0.25	0.5	2048	64	0.5	0.25	64	1	128	0	1	1	0	1	1	0	1
167-Q03-68_CGATCAGT-GTAAGGAG	Q03-68	PRJNA1117342	SAMN41579271			human	clinical	blood	2016-01-15	NA	NA	NA	blood	32920176	NA	7331	10	11	4	8	631	8	2	no	0.25	27	25	0.25	2	8	0.03	2	0.25	0.5	8	0.25	0.5	0.25	128	1	8	0	0	0	0	0	1	0	1
148-Q03-78_TAGCGCTC-TCTCTCCG	Q03-78	PRJNA1117342	SAMN41579272			human	clinical	urine	2016-01-18	NA	NA	NA	urine midstream	97615	NA	69	21	35	27	6	5	5	4	no	0.38	26	26	0.25	2	8	0.03	128	0.25	0.5	2048	0.25	0.5	0.25	128	2	2	0	1	0	0	1	1	0	1
182-E5-78_TCGACGTC-TATCCTCT	E5-78	PRJNA1117342	SAMN41579273			human	healthy carrier	stool	NA	NA	NA	NA	stool	NA	NA	69	21	35	27	6	5	5	4	NA	0.5	NA	NA	0.25	128	8	0.03	128	0.25	0.5	2048	64	1	0.5	256	1	2	0	1	1	0	1	1	1	1
177-E7-71_TGCAGCTA-AAGGAGTA	E7-71	PRJNA1117342	SAMN41579274			human	healthy carrier	stool	NA	NA	NA	NA	stool	NA	NA	746	10	7	4	8	12	8	2	NA	0.5	NA	NA	0.25	128	8	0.03	128	0.25	0.5	8	64	1	0.5	128	1	8	0	1	1	0	0	1	1	1
157-Q01-74_CCTAAGAC-CTCTCTAT	Q01-74	PRJNA1117342	SAMN41579275			human	clinical	blood	2015-12-10	NA	NA	NA	blood	35475097	NA	636	13	108	10	97	18	68	93	no	0.25	26	26	0.25	128	8	0.03	128	0.25	0.5	2048	64	1	0.5	64	1	2	0	1	1	0	1	1	1	1
144-Q02-07_TAGCGCTC-ACTGCATA	Q02-07	PRJNA1117342	SAMN41579276			human	clinical	blood	2015-12-10	NA	NA	NA	blood	103117	NA	969	13	43	13	14	128	94	92	no	0.38	20	24	0.25	128	8	0.03	128	0.25	0.5	2048	64	1	0.5	128	1	8	0	1	1	0	1	1	1	1
150-Q02-58_ACTGAGCG-TATCCTCT	Q02-58	PRJNA1117342	SAMN41579277			human	clinical	blood	2015-12-10	NA	NA	NA	blood	35435056	NA	778	4	26	10	25	5	5	19	no	0.5	26	25	0.25	128	8	0.03	128	0.25	0.5	2048	64	1	0.5	8	1	32	0	1	1	0	1	0	1	1
165-Q01-73_CGATCAGT-CTCTCTAT	Q01-73	PRJNA1117342	SAMN41579278			human	clinical	blood	2015-12-10	NA	NA	NA	blood	32975025	NA	12	13	13	9	13	16	10	9	no	0.38	27	29	0.25	2	8	0.03	4	0.25	0.5	8	0.5	2	0.5	256	1	4	0	0	0	0	0	1	0	1
163-Q02-55_CCTAAGAC-CGTCTAAT	Q02-55	PRJNA1117342	SAMN41579279			human	clinical	blood	2015-12-10	NA	NA	NA	blood	35435104	NA	131	53	40	47	13	36	28	29	no	0.094	27	24	0.25	2	256	0.03	128	0.25	0.5	2048	64	64	0.12	256	1	4	1	1	1	1	1	1	0	1
129-Q02-44_TACGCTGC-AAGGAGTA	Q02-44	PRJNA1117342	SAMN41579280			human	clinical	blood	2015-12-10	NA	NA	NA	blood	102725	NA	131	53	40	47	13	36	28	29	no	0.5	26	25	0.25	64	8	0.03	128	0.25	0.5	2048	64	0.5	0.25	256	1	64	0	1	1	0	1	1	1	1
156-Q01-57_ACTGAGCG-TCTCTCCG	Q01-57	PRJNA1117342	SAMN41579281			human	clinical	blood	2015-12-09	NA	NA	NA	blood	35375004	NA	131	53	40	47	13	36	28	29	no	0.38	29	27	0.25	2	256	0.03	128	0.25	0.5	2048	64	0.5	0.5	256	1	32	1	1	1	0	1	1	0	1
186-E6-27_TCGACGTC-CTAAGCCT	E6-27	PRJNA1117342	SAMN41579282			human	healthy carrier	stool	NA	NA	NA	NA	stool	NA	NA	38	4	26	2	25	5	5	19	NA	1	NA	NA	0.25	128	8	0.03	128	0.25	0.5	2048	64	0.5	0.5	128	1	8	0	1	1	0	1	1	1	1
136-Q01-38_ATGCGCAG-ACTGCATA	Q01-38	PRJNA1117342	SAMN41579283			human	clinical	blood	2015-12-09	NA	NA	NA	blood	104325	NA	4434	6	19	32	135	11	8	6	no	0.38	24	23	0.25	64	128	0.03	128	0.25	0.5	2048	64	0.5	0.5	8	1	16	1	1	1	0	1	0	1	1
139-Q03-49_ATGCGCAG-CGTCTAAT	Q03-49	PRJNA1117342	SAMN41579284			human	clinical	blood	2016-01-15	NA	NA	NA	blood	32920129	NA	131	53	40	47	13	36	28	29	no	0.38	26	25	0.25	64	8	0.03	128	0.25	0.5	2048	64	64	0.25	256	1	32	0	1	1	1	1	1	1	1
125-Q02-45_TACGCTGC-CTCTCTAT	Q02-45	PRJNA1117342	SAMN41579285			human	clinical	blood	2015-12-10	NA	NA	NA	blood	32935049	NA	131	53	40	47	13	36	28	29	no	0.38	28	26	0.25	64	8	0.03	128	0.25	0.5	2048	64	64	0.5	256	1	32	0	1	1	1	1	1	1	1
120-Q02-38_CGGAGCCT-ACTGCATA	Q02-38	PRJNA1117342	SAMN41579286			human	clinical	blood	2015-12-10	NA	NA	NA	blood	102846	NA	295	6	4	12	1	9	2	7	no	0.5	27	22	0.5	64	8	0.03	128	0.25	0.5	2048	64	0.5	0.5	256	1	8	0	1	1	0	1	1	1	1
162-Q02-54_CCTAAGAC-CTAAGCCT	Q02-54	PRJNA1117342	SAMN41579287			human	clinical	blood	2015-12-10	NA	NA	NA	blood	102771	NA	69	21	35	27	6	5	5	4	no	0.25	27	25	0.25	2	8	0.03	4	0.25	0.5	2048	64	0.5	0.5	256	1	128	0	0	1	0	1	1	0	1
149-Q02-57_ACTGAGCG-CTCTCTAT	Q02-57	PRJNA1117342	SAMN41579288			human	clinical	blood	2015-12-10	NA	NA	NA	blood	102847	NA	69	21	35	27	6	5	5	4	no	0.5	27	26	0.25	2	8	0.03	2	0.25	0.5	2048	0.25	0.5	0.5	256	1	4	0	0	0	0	1	1	0	1
130-Q02-49_TACGCTGC-CTAAGCCT	Q02-49	PRJNA1117342	SAMN41579289			human	clinical	blood	2015-12-10	NA	NA	NA	blood	102894	NA	131	53	40	47	13	36	28	29	no	0.38	28	28	0.25	64	8	0.03	128	0.25	0.5	2048	64	64	0.5	256	1	32	0	1	1	1	1	1	1	1
134-Q03-20_ATGCGCAG-TATCCTCT	Q03-20	PRJNA1117342	SAMN41579290			human	clinical	blood	2015-12-14	NA	NA	NA	blood	35430026	NA	131	53	40	47	13	36	28	29	no	0.5	23	22	0.25	128	16	0.03	128	1	2	2048	64	1	1	256	1	32	0	1	1	0	1	1	1	1
[truncated: 73 more columns]

## Sheet: Explanation_Table
Color	Explanation
	Isolate information
	Accession numbers
	Phylogroup results
	MLST results
	Zone diameters, only human isolates; ESBL yes/no, CIP_MICstrip - ciprofloxacin MIC strip, CTX_mm - cefotaxime zone diameter, CFT_mm - ceftazidime zone diameter
	MIC data; TGC - tigecycline, TET - tetracycline, CHL - chloramphenicol, MEM - meropenem, AMP - ampicillin, CTX - cefotaxime, CFT - ceftazidime, SUL - sulfamethoxazole, TMP - trimethoprim, GEN - gentamicin, CIP - ciprofloxacin, NAL - nalidixic acid, COL - colistin, AZI - azithromycin
	MIC interpretation; yes = 1, no = 0
	Plasmid mediated resistance determinants
	Chromosomal resistance determinants
